# Supplementary material for: The Minimal Translation Machinery: What We Can Learn From Naturally and Experimentally Reduced Genomes
Source: Front Microbiol. 2022 Apr 11;13:858983. doi: 10.3389/fmicb.2022.858983 (PMC9035817; doi:10.3389/fmicb.2022.858983)
Supplement: Supplementary Material 1 — Genomes and cosymbionts of the study (XLSX file). “Genomes” sheet: List of organisms with the abbreviation code used in this study. “Consortia” sheet: list of cosymbionts (symbiotic consortia) used as unique genome entity. [file Data_Sheet_1.xlsx]

## Sheet: Genomes
Name	Abbreviated Code	taxid	Isolation source	Living style	Accession	Assembly ID	Assembly accession	Class	Genes	CDS	%CG	Genome size (bp)	Co-symbiont	taxid2
Achromobacter xylosoxidans NCTC10807	axy	85698		FL	NZ_LN831029.1	NCTC10807	GCF_001457475.1	Betaproteobacteria	6285	6214	67.4	6813182
Buchnera aphidicola (Aphis glycines) strain BAg	baag	1265350	Aphis glycines	OS	NZ_CP009253.1	ASM128022v1	GCF_001280225.1	Gammaproteobacteria	619	581	25.6	628164
Buchnera aphidicola str. Bp (Baizongia pistaciae)	bab	224915	Baizongia pistaciae	OS	NC_004545.1	ASM772v1	GCF_000007725.1	Gammaproteobacteria	558	520	25.3	615980
Buchnera aphidicola (Cinara strobi)	bac	1921549	Cinara strobi	OS	NZ_LR025085.1	LR025085.1	GCF_900560745.1	Gammaproteobacteria	413	374	23.9	449035
Buchnera aphidicola str. JF99 (Acyrthosiphon pisum)	baj	713601	Acyrthosiphon pisum	OS	NC_017253.1	ASM18328v1	GCF_000183285.1	Gammaproteobacteria	620	583	26.3	641716
Buchnera aphidicola (Cinara tujafilina)	bajc	261317	Cinara tujafilina	OS	NC_015662.1	ASM21763v1	GCF_000217635.1	Gammaproteobacteria	432	395	23	444925	Serratia symbiotica SCt-VLC
Buchnera aphidicola str. Ak (Acyrthosiphon kondoi)	bak	1005090	Acyrthosiphon kondoi	OS	NC_017256.1	ASM22544v1	GCF_000225445.1	Gammaproteobacteria	625	587	25.7	641794
Buchnera aphidicola str. 5A (Acyrthosiphon pisum)	bap	563178	Acyrthosiphon pisum	OS	NC_011833.1	ASM2108v1	GCF_000021085.1	Gammaproteobacteria	620	583	26.3	642122
Buchnera aphidicola str. Sg (Schizaphis graminum)	bas	198804	Schizaphis graminum	OS	NC_004061.1	ASM736v1	GCF_000007365.1	Gammaproteobacteria	623	585	25.3	641454
Buchnera aphidicola str. Tuc7 (Acyrthosiphon pisum)	bau	561501	Acyrthosiphon pisum	OS	NC_011834.1	ASM2106v1	GCF_000021065.1	Gammaproteobacteria	620	583	26.3	641895
Buchnera aphidicola str. JF98 (Acyrthosiphon pisum)	baw	713600	Acyrthosiphon pisum	OS	CP002303.1	ASM18330v1	GCA_000183305.1	Gammaproteobacteria	512	547	26.3	641771
Blattabacterium sp. (Blaberus giganteus) str. BGIGA	bbg	1186051	Blaberus giganteus	OS	NC_017924.1	ASM26271v1	GCF_000262715.1	Flavobacteriia	619	581	25.7	629165
Blattabacterium sp. (Blattella germanica) str. Bge	bbl	331104	Blattella germanica	OS	NC_013454.1	ASM2260v1	GCF_000022605.2	Flavobacteriia	632	593	27.1	636850
Blattabacterium sp. (Blatta orientalis) str. Tarazona	bbq	1072467	Blatta orientalis	OS	NC_020195.1	ASM33440v1	GCF_000334405.1	Flavobacteriia	632	592	28.2	634449
Buchnera aphidicola BCc	bcc	372461	Cinara cedri	OS	NC_008513.1	ASM9096v1	GCF_000090965.1	Gammaproteobacteria	406	369	20.1	416380	Serratia symbiotica str. 'Cinara cedri'
Candidatus Blochmannia chromaiodes str. 640	bchr	1240471	Camponotus chromaiodes	OS	NC_020075.1	ASM33106v1	GCF_000331065.1	Gammaproteobacteria	661	615	29.5	791219
Baumannia cicadellinicola str. Hc (Homalodisca coagulata)	bci	374463	Homalodisca vitripennis	OS	NC_007984.1	ASM1318v1	GCF_000013185.1	Gammaproteobacteria	656	608	33.2	686194	Candidatus Sulcia muelleri GWSS
Candidatus Baumannia cicadellinicola strain BGSS	bci	186490	Graphocephala atropunctata	OS	NZ_CP008985.1	ASM75426v1	GCF_000754265.1	Gammaproteobacteria	731	683	39	759425	Candidatus Sulcia muelleri BGSS
Blochmannia endosymbiont of Camponotus (Colobopsis) obliquus	bco	1505597	Camponotus obliquus	OS	NZ_CP010049.1	ASM97354v1	GCF_000973545.1	Gammaproteobacteria	642	600	27.4	773940
Blattabacterium sp. (Cryptocercus punctulatus) str. Cpu	bcp	1075399	Cryptocercus punctulatus	OS	NC_016621.1	ASM23640v1	GCF_000236405.1	Flavobacteriia	593	556	23.8	605745
Blattabacterium cuenoti BPAA	bcu	1229512	Panesthia angustipennis spadica	OS	NC_020510.1	ASM34880v1	GCF_000348805.1	Flavobacteriia	621	581	26.4	632490
Candidatus Blochmannia floridanus	bfl	203907	Camponotus floridanus	OS	NC_005061.1	ASM4328v1	GCF_000043285.1	Gammaproteobacteria	634	591	27.4	705557
Blochmannia endosymbiont of Polyrhachis (Hedomyrma) turneri	bht	1505596	Polyrhachis turneri	OS	NZ_CP010048.1	ASM97350v1	GCF_000973505.1	Gammaproteobacteria	637	593	29.1	749321
Blattabacterium sp. (Nauphoeta cinerea) strain BNCIN	blu	1316444	Nauphoeta cinerea	OS	NC_022550.1	ASM47196v1	GCF_000471965.1	Flavobacteriia	624	584	26.1	622952
Blattabacterium sp. (Mastotermes darwiniensis) str. MADAR	bmm	1074889	Mastotermes darwiniensis	OS	NC_016146.1	ASM23343v1	GCF_000233435.1	Flavobacteriia	592	552	27.5	587248
Buchnera aphidicola str. F009 (Myzus persicae)	bmpf	1009859	Myzus persicae	OS	NZ_CP002703.1	ASM52158v1	GCF_000521585.1	Gammaproteobacteria	630	592	25.4	643510
Buchnera aphidicola str. G002 (Myzus persicae)	bmpg	1009858	Myzus persicae	OS	NZ_CP002701.1	ASM52156v1	GCF_000521565.1	Gammaproteobacteria	630	592	25.4	643517
Buchnera aphidicola str. USDA (Myzus persicae)	bmpu	1009856	Myzus persicae	OS	NZ_CP002697.1	ASM52152v1	GCF_000521525.1	Gammaproteobacteria	630	592	25.4	643504
Buchnera aphidicola str. W106 (Myzus persicae)	bmpw	1009857	Myzus persicae	OS	NZ_CP002699.1	ASM52154v1	GCF_000521545.1	Gammaproteobacteria	630	592	25.4	643502
Blattabacterium sp. (Periplaneta americana) str. BPLAN	bpi	600809	Periplaneta americana	OS	NC_013418.2	ASM9316v1	GCF_000093165.1	Flavobacteriia	631	593	28.2	636994
Candidatus Blochmannia pennsylvanicus str. BPEN	bpn	291272	Camponotus pennsylvanicus	OS	NC_007292.1	ASM1174v1	GCF_000011745.1	Gammaproteobacteria	659	614	29.6	791654
Bacillus subtilis 168	bsu	224308		FL	NC_000964.3	ASM904v1	GCA_000009045.1	Firmicutes	4536	4350	43.5	4215606
Buchnera aphidicola str. LL01 (Acyrthosiphon pisum)	bua	713603	Acyrthosiphon pisum	OS	NC_017255.1	ASM18322v1	GCF_000183225.1	Gammaproteobacteria	619	582	26.3	641799
Buchnera aphidicola str. APS (Acyrthosiphon pisum)	buc	107806	Acyrthosiphon pisum	OS	NC_002528.1	ASM960v1	GCF_000009605.1	Gammaproteobacteria	606	643	26.3	640681
Buchnera aphidicola str. Ua (Uroleucon ambrosiae)	buh	1005057	Uroleucon ambrosiae	OS	NC_017259.1	ASM22546v1	GCF_000225465.1	Gammaproteobacteria	591	553	24.1	615380
Buchnera aphidicola str. TLW03 (Acyrthosiphon pisum)	bup	713602	Acyrthosiphon pisum	OS	NC_017252.1	ASM18324v1	GCF_000183245.1	Gammaproteobacteria	620	583	26.3	641770
Candidatus Blochmannia vafer str. BVAF	bva	859654	Camponotus vafer	OS	NC_014909.2	ASM18598v2	GCF_000185985.2	Gammaproteobacteria	634	592	27.5	722585
Candidatus Arsenophonus lipoptenae	calf	634113	Lipoptena fortisetosa	OS	NZ_CP013920.1	ASM153466v1	GCF_001534665.1	Gammaproteobacteria	674	634	24.9	836724
Cardinium endosymbiont cEper1 of Encarsia pergandiella	cep	1231626	Encarsia pergandiella	OS	NC_018605.1	CCh_cEper1	GCF_000304455.1	Sphingobacteriia	838	796	36.6	887130
Cardinium hertigii cBtQ1	che	1354314	Bemisia tabaci	OS	NZ_CBQZ010000011.1	CHV_1	GCF_000689375.1	Sphingobacteriia	927	887	36.1	1012588
Caulobacter henricii CB4	chen	69395		FL	NZ_CP013002.1	ASM141405v1	GCA_001414055.1	Alphaproteobacteria	3759	3700	65.8	3864204
Candidatus Carsonella ruddii CS isolate Thao2000	crc	1202537	Ctenarytaina spatulata	OS	NC_018415.1	ASM28725v1	GCF_000287255.1	Gammaproteobacteria	209	185	14.2	162504
Candidatus Carsonella ruddii HC isolate Thao2000	crh	1202538	Heteropsylla cubana	OS	NC_018416.1	ASM28727v1	GCF_000287275.1	Gammaproteobacteria	212	187	14.2	166163	secondary endosymbiont of Heteropsylla cubana	134287
Candidatus Carsonella ruddii DC	cri	667013	Diaphorina citri	OS	NC_021894.1	ASM44157v1	GCF_000441575.1	Gammaproteobacteria	234	204	17.6	174014	Candidatus Profftella armatura	669502
Candidatus Carsonella ruddii PV	crp	387662	Pachypsylla venusta	OS	NC_008512.1	ASM1036v1	GCF_000010365.1	Gammaproteobacteria	205	179	16.6	159662
Candidatus Carsonella ruddii HT isolate Thao2000	crt	1202539	Heteropsylla texana	OS	NC_018417.1	ASM28729v1	GCF_000287295.1	Gammaproteobacteria	202	177	14.6	157543
Candidatus Carsonella ruddii CE isolate Thao2000	cru	1202536	Ctenarytaina eucalypti	OS	NC_018414.1	ASM28723v1	GCF_000287235.1	Gammaproteobacteria	210	185	14	162589	secondary endosymbiont of Ctenarytaina eucalypti	1199245
Candidatus Carsonella ruddii PC isolate NHV	crv	1202540	Pachypsylla celtidismamma	OS	NC_018418.1	ASM28731v1	GCF_000287315.1	Gammaproteobacteria	207	178	15.6	159923
Cardinium cSfur	csf	650378	Sogatella furcifera	OS	NZ_CP022339.1	ASM335190v1	GCF_003351905.1	Sphingobacteriia	992	952	39.2	1103593
secondary endosymbiont of Ctenarytaina eucalypti	cte	NA		OS	NC_018419.1	ASM28733v1	GCA_000287335.1	Gammaproteobacteria	920	920	43.29	1441139
Candidatus Doolittlea endobia	den	1778262	Maconellicoccus hirsutus	OS	NZ_LN999833.1	DEMHIR	GCF_900039485.1	Gammaproteobacteria	631	584	44.2	834734	Candidatus Tremblaya princeps TPMHIR1
Escherichia coli K-12 MG1655	eco	511145		FL	NC_000913.3	ASM584v2	GCA_000005845.2	Gammaproteobacteria	4566	4405	50.8	4641652
Candidatus Evansia muelleri	emu	1495769	Xenophyes cascus	OS	NZ_LM655252.1	CEM1.1	GCF_000953435.1	Gammaproteobacteria	363	326	25.3	357498
Flavobacterium johnsoniae UW101	fjo	376686		FL	NC_009441.1	ASM1664v1	GCA_000016645.1	Flavobacteria	5207	5124	34.1	6096872
Flavobacterium psychrophilum FPG3	fps	1452724		FL	NZ_CP007207.1	ASM75440v1	GCA_000754405.1	Flavobacteria	2435	2364	32.7	2715909
Candidatus Gullanella endobia	gen	1070130	Ferrisia virgata	OS	NZ_LN999832.1	GEFVIR	GCF_900048035.1	Gammaproteobacteria	524	479	28.9	938041	Candidatus Tremblaya princeps TPFVIR
Candidatus Hodgkinia cicadicola Dsem	hci	573234	Diceroprocta semicincta	OS	CP001226.1	ASM2150v1	GCA_000021505.1	Alphaproteobacteria	188	206	58.4	143795
Candidatus Hodgkinia cicadicola TETUND1	hct	573658	Tettigades undata	OS	CP007232.1	ASM83140v1	GCA_000831405.1	Alphaproteobacteria	177	121	46.8	133698	Anotated, Candidatus Sulcia muelleri TETUND + Hodgkinia cicadicola TETUND2
Candidatus Hodgkinia cicadicola TETUND2	hcte	573658		OS	CP007233.1	ASM83142v1	GCA_000831425.1	Alphaproteobacteria	312	293	46.2	140570
secondary endosymbiont of Heteropsylla cubana	hec	NA		OS	NC_018420.1	ASM28735v1	GCA_000287355.1	Gammaproteobacteria	625	579	28.9	1121596
Candidatus Hoaglandella endobia	hen	1778263	Trionymus perrisii	OS	NZ_LN999835.1	HETPER1	GCF_900044015.1	Gammaproteobacteria	573	526	42.8	628221	Candidatus Tremblaya princeps TPTPER1
Legionella endosymbiont of Polyplax serrata strain PSAG	lps	2005262	Polyplax serrata	OS	NZ_CP021497.1	ASM277655v1	GCF_002776555.1	Gammaproteobacteria	515	473	23	529746
Mesorhizobium ciceri CC1192	mci	39645		FL	NZ_CP015062.1	ASM161882v1	GCF_001618825.1	Alphaproteobacteria	6211	6734	62.7	6295397
Candidatus Moranella endobia PCVAL	men	1234603		OS	NC_021057.1	ASM36472v1	GCF_000364725.1	Gammaproteobacteria	480	439	43.52	538203
Candidatus Mikella endobia	mend	1778264	Paracoccus marginatus	OS	NZ_LN999831.1	MEPMAR	GCF_900048045.1	Gammaproteobacteria	320	274	30.6	352837	Candidatus Tremblaya princeps TPPMAR1
Candidatus Nasuia deltocephalinicola str. NAS-ALF	ndl	1343077		OS	NC_021919.1	ASM44260v1	GCF_000442605.1	Betaproteobacteria	165	163	17.13	112091
Neisseria meningitidis MC58	nme	122586		SS	NC_003112.2	ASM880v1	GCA_000008805.1	Betaproteobacteria	2104	1958	51.5	2272360
Pseudomonas aeruginosa PAO1	pae	208964		FL	NC_002516.2	ASM676v1	GCA_000006765.1	Gammaproteobacteria	5697	5612	66.6	6264404
Candidatus Pantoea carbekii	pca	1235990	Halyomorpha halys	OS	NC_022547.1	ASM47890v1	GCF_000478905.1	Gammaproteobacteria	847	796	30.6	1151074
Candidatus Riesia sp. GBBU	rgb	1719125	Phthiraptera	OS	CP012849.1	ASM207403v1	GCA_002074035.1	Gammaproteobacteria	499	449	25	528700
Candidatus Riesia pediculicola USDA	rip	515618	Pediculus humanus	OS	NC_014109.1	ASM9306v1	GCF_000093065.1	Gammaproteobacteria	520	479	28.5	574390
Rickettsia prowazekii Madrid E	rpr	272947		OS	NC_000963.1	ASM19573v1	GCA_000195735.1	Alphaproteobacteria	889	849	29	1111523
Candidatus Sulcia muelleri BGSS	sga	336810	Graphocephala atropunctata	OS	CP008986.1	ASM75430v1	GCA_000754305.1	Flavobacteriia	257	221	22.48	244618
Sodalis glossinidius str. 'morsitans'	sgl	343509	Glossina morsitans morsitans	OS	NC_007712.1	ASM1008v1	GCF_000010085.1	Gammaproteobacteria	4783	4684	54.7	4171146
Serratia marcescens subsp. marcescens str. Db11	sma	273526		FL	NZ_HG326223.1	DB11	GCF_000513215.1	Gammaproteobacteria	4836	4710	59.5	5113802
Candidatus Sulcia muelleri GWSS	smg	444179	Homalodisca vitripennis	OS	CP000770.2	ASM1752v1	GCA_000017525.1	Flavobacteriia	264	300	22.4	245530
Candidatus Sulcia muelleri DMIN	smh	641892	Draeculacephala minerva	OS	CP001981.1	ASM2578v1	GCA_000025785.1	Flavobacteriia	256	220	22.49	243933	Candidatus Baumannia cicadellinicola DMIN
Candidatus Sulcia muelleri PSPU	smp	1189303	Philaenus spumarius	OS	NZ_AP013293.1	ASM82915v1	GCF_000829155.1	Flavobacteriia	297	337	20.9	285352
Candidatus Sulcia muelleri SMDSEM	sms	595499	Diceroprocta semicincta	OS	CP001605.1	ASM2294v1	GCA_000022945.1	Flavobacteriia	279	314	22.6	276984	Candidatus Hodgkinia cicadicola Dsem
Candidatus Sulcia muelleri TETUND	smte	NA		OS	CP007234.1	ASM83146v1	GCA_000831465.1	Flavobacteriia	283	254	23.02	270029
Candidatus Sulcia muelleri str. Sulcia-ALF	smv	1343076	Macrosteles quadrilineatus	OS	CP006060.1	ASM44263v1	GCA_000442635.1	Flavobacteriia	225	260	24	190733	Candidatus Nasuia deltocephalinicola str. NAS-ALF	1343077
Sphingobacterium sp. 21	sph	743722		FL	NC_015277.1	ASM19284v1	GCA_000192845.1	Sphingobacteriia	5195	5126	41.1	6226409
Candidatus Sodalis pierantonius str. SOPE	spo	2342	Sitophilus oryzae	OS	NZ_CP006568.1	ASM51740v1	GCF_000517405.1	Gammaproteobacteria	4553	4483	56.1	461612
Candidatus Profftella armatura	ssdc	669502		OS	NC_021885.1	ASM44155v1	GCF_000441555.1	Betaproteobacteria	402	356	24.24	459399
Candidatus Serratia symbiotica SeCistrobi	sss	138074	Cinara strobi	OS	NZ_LR025083.1	SeCistrobi3249_v1.0	GCF_900380265.1	Gammaproteobacteria	846	802	40.3	2414146	Buchnera aphidicola Bcs and Sodalis sp.
Candidatus Sodalis sp. SoCistrobi	ssso	1922216		OS	NZ_FRDB01000001.1	SoCistrobi_v1.0	GCF_900143145.1	Gammaproteobacteria	50	50	58.7	57932
Serratia symbiotica SCt-VLC	ssv	1347341		OS	NZ_FR904230.1	SsymSCtVLC_01	GCF_900002265.1	Gammaproteobacteria	2544	2479	51.91	2500326
Serratia symbiotica str. 'Cinara cedri'	ssz	568817	Cinara cedri	OS	NC_016632.1	ASM23897v1	GCF_000238975.1	Gammaproteobacteria	751	709	29.2	1762765
Candidatus Sulcia muelleri CARI	sum	706194		OS	CP002163.1	ASM14703v1	GCA_000147035.1	Flavobacteriia	289	258	21.13	276511
Candidatus Tachikawaea gelatinosa	tag	1410383	Urostylis westwoodii	OS	NZ_AP014521.1	ASM82881v1	GCF_000828815.1	Gammaproteobacteria	664	618	25.1	708439
secondary endosymbiont of Trabutina mannipara	tma	1835721	Trabutina mannipara	OS	NZ_LT594522.1	TRABTM	GCF_900090215.1	Gammaproteobacteria	305	259	32.6	298471	Candidatus Trabutinella endobia
Candidatus Tremblaya phenacola PAVE	tpa	1266371	Phenacoccus avenae	OS	CP003982.1	ASM41275v1	GCA_000412755.1	Betaproteobacteria	212	251	42.1	170756
Candidatus Tremblaya princeps TPTPER1	tpe	NA		OS	LN999057.1	TPTPER1	GCA_900010165.1	Betaproteobacteria	174	174	57.83	143340
Candidatus Tremblaya princeps TPPMAR1	tpm	NA		OS	LN998829.1	TPPMAR	GCA_900014395.1	Betaproteobacteria	171	171	58.3	140306
Candidatus Tremblaya princeps TPPLON	tpn	189385	Pseudococcus longispinus	OS	LN998830.1	TPPLON	GCA_900010175.1	Betaproteobacteria	179	138	58.9	144042
Candidatus Tremblaya phenacola PPER	tpp	1010676	Phenacoccus peruvianus	OS	NZ_MKGN01000023.1	ASM268298v1	GCA_002682985.1	Betaproteobacteria	204	210	35.6	218932
Candidatus Tremblaya princeps PCVAL	tpq	1053648	Planococcus citri	OS	NC_017293.1	ASM22096v1	GCF_000220965.1	Betaproteobacteria	194	180	58.8	138931	Candidatus Moranella endobia PCVAL	1234603
Candidatus Tremblaya princeps TPMHIR1	tpr	NA		OS	LN999011.1	TPMHIR	GCA_900019315.1	Betaproteobacteria	151	151	61.82	138410
Candidatus Tremblaya princeps TPFVIR	tpt	NA		OS	LN999056.1	TPFVIR	GCA_900012655.1	Betaproteobacteria	158	158	58.17	141620
Candidatus Uzinura diaspidicola str. ASNER	udi	1133592	Aspidiotus nerii	OS	NC_020135.1	ASM33197v1	GCF_000331975.1	Flavobacteriia	275	239	30.2	263431
Candidatus Walczuchella monophlebidarum	wam	1415657	Llaveia axin axin	OS	NZ_CP006873.1	ASM70955v1	GCF_000709555.1	Flavobacteriia	323	284	32.7	309299
Wigglesworthia glossinidia endosymbiont of Glossina brevipalpis	wbr	36870	Glossina brevipalpis	OS	NC_004344.2	ASM888v1	GCF_000008885.1	Gammaproteobacteria	686	643	22.5	697724
Wolbachia endosymbiont of Cimex lectularius	wcl	246273	Cimex lectularius	SS	NZ_AP013028.1	ASM82931v1	GCF_000829315.1	Alphaproteobacteria	1263	1222	36.3	1250060
Wolbachia endosymbiont of Culex quinquefasciatus Pel strain wPip	wcq	570417	Culex quinquefasciatus	SS	NC_010981.1	ASM7300v1	GCF_000073005.1	Alphaproteobacteria	1403	1362	34.2	1482455
Wolbachia endosymbiont of Drosophila melanogaster	wdm	163164	Drosophila melanogaster	SS	NC_002978.6	ASM802v1	GCF_000008025.1	Alphaproteobacteria	1286	1245	35.2	1267782
Wolbachia endosymbiont of Drosophila simulans wHa	wds	1236909	Drosophila simulans	SS	NC_021089.1	ASM37660v1	GCF_000376605.1	Alphaproteobacteria	1268	1227	35.1	1295804
Wolbachia endosymbiont of Drosophila simulans wNo	wdso	1236908	Drosophila simulans	SS	NC_021084.1	ASM37658v1	GCF_000376585.1	Alphaproteobacteria	1240	1199	34	1301823
Wigglesworthia glossinidia endosymbiont of Glossina morsitans morsitans (Yale colony)	wgl	1142511	Glossina morsitans morsitans	OS	NC_016893.1	ASM24756v1	GCF_000247565.1	Gammaproteobacteria	692	648	25.2	719535
Wolbachia sp. wRi	wwr	66084	Drosophila simulans	SS	NC_012416.1	ASM2228v1	GCF_000022285.1	Alphaproteobacteria	1409	1367	35.2	144587
Candidatus Zinderia insecticola CARI	zin	871271	Clastoptera arizonana	OS	CP002163.1	ASM14701v1	GCA_000147015.1	Betaproteobacteria	236	265	13.5	208564	Candidatus Sulcia muelleri CARI	706194

## Sheet: Consortia
Abbreviated Code	HOST	Cosym1	Cosym2	Cosym3
HCcosym	Homalodisca vitripennis	Baumannia cicadellinicola Hc	Candidatus Sulcia muelleri GWSS
GAcosym	Graphocephala atropunctata	Candidatus Baumannia cicadellinicola BGSS	Candidatus Sulcia muelleri BGSS
CTcosym	Cinara tujafilina	Buchnera aphidicola (Cinara tujafilina)	Serratia symbiotica Sct-VLC
CCcosym	Cinara cedri	Buchnera aphidicola BCc	Serratia symbiotica str. 'Cinara cedri'
CEcosym	Ctenarytaina eucalypti	Candidatus Carsonella ruddii CE isolate Thao2000	secondary endosymbiont of Ctenarytaina eucalypti
DCcosym	Diaphorina citri	Candidatus Carsonella ruddii DC	Candidatus Profftella armatura
HC2cosym	Heteropsylla cubana	Candidatus Carsonella ruddii HC isolate Thao2000	secondary endosymbiont of Heteropsylla cubana
DEcosym	Maconellicoccus hirsutus	Candidatus Doolittlea endobia	Candidatus Tremblaya princeps TPMHIR1
FVcosym	Ferrisia virgata	Candidatus Gullanella endobia	Candidatus Tremblaya princeps TPFVIR
TPcosym	Trionymus perrisii	Candidatus Hoaglandella endobia	Candidatus Tremblaya princeps TPTPER1
DScosym	Diceroprocta semicincta	Candidatus Hodgkinia cicadicola Dsem	Sulcia SMDSEM
TUcosym	Tettigades undata	Candidatus Hodgkinia cicadicola TETUND1	Candidatus Sulcia muelleri TETUND	Candidatus Hodgkinia cicadicola TETUND2
PMcosym	Paracoccus marginatus	Candidatus Mikella endobia	Candidatus Tremblaya princeps TPPMAR1
CScosym	Cinara strobi	Candidatus Serratia symbiotica SeCistrobi	Buchnera aphidicola Bcs	Candidatus Sodalis sp. SoCistrobi
MQcosym	Macrosteles quadrilineatus	Candidatus Sulcia muelleri str. Sulcia-ALF	Candidatus Nasuia deltocephalinicola str. NAS-ALF
PCcosym	Planococcus citri	Candidatus Tremblaya princeps PCVAL	Candidatus Moranella endobia PCVAL
CAcosym	Clastoptera arizonana	Candidatus Zinderia insecticola CARI	Candidatus Sulcia muelleri CARI
