# Supplementary material for: The Minimal Translation Machinery: What We Can Learn From Naturally and Experimentally Reduced Genomes
Source: Front Microbiol. 2022 Apr 11;13:858983. doi: 10.3389/fmicb.2022.858983 (PMC9035817; doi:10.3389/fmicb.2022.858983)
Supplement: Supplementary Material 2 — Translational genes set (XLSX file). List of genes with translational functions used as universe in this study. [file Data_Sheet_2.xlsx]

## Sheet: Universe
		geneName	product	subprocess	Other.Names	Organism	Locus.Tag	UniprotKB.ID
	1	alaA	Glutamate-pyruvate aminotransferase AlaA	tRNA aminoacylation	NA	ECO	b2290	P0A959
	2	alaS	alanyl-tRNA synthetase	tRNA aminoacylation	act|ala-act|lovB|b2697|ECK2692,UniProtKB:O34526|PTN000207064	ECO,BSU	b2697,BSU27410	P00957,O34526
	3	arfA	Alternative ribosome-rescue factor A	translation	yhdL|b4550|ECK3278	ECO	b4550	P36675
	4	arfB	peptidyl-tRNA hydrolase, ribosome rescue factor	translation	arfB|yaeJ|b0191|ECK0191	ECO	b0191	P40711
	5	argS	arginyl-tRNA synthetase	tRNA aminoacylation	lov|lov-1|b1876|ECK1877,UniProtKB:P46906|PTN000238230	ECO,BSU	b1876,BSU37330	P11875,P46906
	6	asnS	asparaginyl tRNA synthetase	tRNA aminoacylation	NA,NA	ECO,BSU	b0930,BSU22360	P0A8M0,P39772
	7	aspS	aspartyl-tRNA synthetase	tRNA aminoacylation	tls|b1866|ECK1867,NA	ECO,BSU	b1866,BSU27550	P21889,O32038
	8	bsn	Extracellular ribonuclease	RNA processing	yurI	BSU	BSU32540	O32150
	9	cbpA	Curved DNA-binding protein. Probably functional analog of DnaJ	ribosome assembly	b1000|JW0985	ECO	b1000	P36659
	10	cca	fused tRNA nucleotidyltransferase / 2'3'-cyclic phosphodiesterase / 2' nucleotidase and phosphatase	tRNA aminoacylation	b3056|ECK3046	ECO	b3056	P06961
	11	clpB	ClpB chaperone	ribosome assembly	htpM|b2592|ECK2590	ECO	b2592	P63284
	12	cmoA	tRNA cmo(5)U34 methyltransferase SAM-dependent	tRNA modifications	yecO|b1870|ECK1871	ECO	b1870	P76290
	13	cmoB	tRNA mo(5)U34 methyltransferase SAM-dependent	tRNA modifications	yecP|b1871|ECK1872	ECO	b1871	P76291
	14	cmoM	tRNA cmo5U34 methyltransferase	tRNA modifications	ycbD|smtA|b0921|ECK0912	ECO	b0921	P36566
	15	cnoX	chaperedoxin	ribosome assembly	ybbN|b0492|ECK0486	ECO	b0492	P77395
	16	csdE	sulfur acceptor protein CsdE	tRNA modifications	ygdK|b2811|ECK2807	ECO	b2811	P0AGF2
	17	cshB	DEAD/DEAH box helicase	ribosome assembly	NA	BSU	BSU25140	P54475
	18	csrA	Translational regulator CsrA	translation	zfiA|b2696|ECK2691,UniProtKB:P33911|PTN002169036|yviG	ECO,BSU	b2696,BSU35370	P69913,P33911
	19	ctc	General stress protein CTC.50S ribosomal protein L25	translation	UniProtKB:P14194|PTN002116547	BSU	BSU00520	P14194
	20	cysS	cysteinyl-tRNA synthetase	tRNA aminoacylation	NA,UniProtKB:Q06752|PTN000095421	ECO,BSU	b0526,BSU00940	P21888,Q06752
	21	dbpA	ATP-dependent RNA helicase with DbpA RNA binding domain specific for 23S rRNA	ribosome assembly	NA,UniProtKB:P42305|PTN002777982|deaD|yxiN	ECO,BSU	b1343,BSU39110	P21693,P42305
	22	deaD	ATP-dependent RNA helicase DeaD	ribosome assembly	csdA|mssB|rhlD|b3162|ECK3150,cshA|dbR|BSU04580	ECO,BSU	b3162,BSU04580	P0A9P6,P96614
	23	def	peptide deformylase	translation	NA,NA	ECO,BSU	b3287,BSU15720	P0A6K3,P94462
	24	degP	chaperone	ribosome assembly	NA	ECO	b0161	P0C0V0
	25	der	50S ribosomal subunit stability factor	ribosome assembly	engA	ECO,BSU	b2511,BSU22840	P0A6P5,P50743
	26	dnaJ	chaperone Hsp40 co-chaperone with DnaK	ribosome assembly	NA,UniProtKB:P17631|PTN001180635	ECO,BSU	b0015,BSU25460	P08622,P17631
	27	dnaK	chaperone Hsp70 co-chaperone with DnaJ	ribosome assembly	NA,UniProtKB:P17820|PTN000453406	ECO,BSU	b0014,BSU25470	P0A6Y8,P17820
	28	dtd	D-Tyr-tRNATyr deacylase	tRNA aminoacylation	NA	ECO	b3887	P0A6M4
	29	dusA	tRNA-dihydrouridine synthase A	tRNA modifications	yjbN|b4049|ECK4041	ECO	b4049	P32695
	30	dusB	tRNA-dihydrouridine synthase B	tRNA modifications	yhdG|b3260|ECK3247	ECO,BSU	b3260,BSU00810	P0ABT5,P37567
	31	dusC	tRNA-dihydrouridine synthase C	tRNA modifications	NA	ECO	b2140	P33371
	32	efp	elongation factor EF-P	translation	epmB|b4147|ECK4141,UniProtKB:P49778|PTN001247394	ECO,BSU	b4147,BSU24450	P0A6N4,P49778
	33	engB	GTP-binding protein YihA	ribosome assembly	yihA,ysxC	ECO,BSU	b3865,BSU28190	P0A6P7,P38424
	34	epmA	EF-P-lysine lysyltransferase	translation	genX|poxA|yjeA|b4155|ECK4151	ECO	b4155	P0A8N7
	35	era	30S ribosomal subunit maturation GTPase Era	ribosome assembly	rbaA|sdgE|b2566|ECK2564,NA	ECO,BSU	b2566,BSU25290	P06616,P42182
	36	ermC'	rRNA adenine N-6-methyltransferase	rRNA modifications	NA,ErmC	ECO,BSU	NA,NA	P10738,P13956
	37	ettA	energy-dependent translational throttle protein EttA	translation	yjjK|b4391|ECK4383	ECO	b4391	P0A9W3
	38	expZ	Nucleotide-binding protein ExpZ	translation	vmlR|BSU05610	BSU	BSU05610	P39115
	39	fklB	FKBP-type peptidyl-prolyl cis-trans isomerase FklB	translation	ytfC|b4207|ECK4203	ECO	b4207	P0A9L3
	40	fkpA	FKBP-type peptidyl-prolyl cis-trans isomerase FkpA	translation	NA	ECO	b3347	P45523
	41	fkpB	FKBP-type 16 Kda peptidyl-prolyl cis-trans isomerase FkpB	translation	slpA|yaaD|b0028|ECK0029	ECO	b0028	P0AEM0
	42	fmt	10-formyltetrahydrofolate:L-methionyl-tRNA(fMet) N-formyltransferase	translation	ftm|yhdD|b3288|ECK3274,UniProtKB:P94463|PTN000124172	ECO,BSU	b3288,BSU15730	P23882,P94463
	43	frr	ribosome recycling factor	translation	rrf|b0172|ECK0171,UniProtKB:P81101|PTN000469868	ECO,BSU	b0172,BSU35290	P0A805,P28367
	44	fusA	protein chain elongation factor EF-G GTP-binding	translation	far|fus|b3340|ECK3327,NA	ECO,BSU	b3340,BSU01120	P0A6M8,P80868
	45	gatA	aspartyl/glutamyl-tRNA amidotransferase subunit A	tRNA aminoacylation	NA	BSU	BSU06680	O06491
	46	gatB	aspartyl/glutamyl-tRNA amidotransferase subunit B	tRNA aminoacylation	UniProtKB:O30509|PTN000183865	BSU	BSU06690	O30509
	47	gatC	glutamyl-tRNA(Gln) amidotransferase (subunit C)	tRNA aminoacylation	NA	BSU	BSU06670	O06492
	48	glnS	glutaminyl-tRNA synthetase	tRNA aminoacylation	b0680|ECK0668	ECO	b0680	P00962
	49	gltX	glutamyl-tRNA synthetase	tRNA aminoacylation	gltM|gluRS|b2400|ECK2394,UniProtKB:P22250|PTN000012538	ECO,BSU	b2400,BSU00920	P04805,P22250
	50	gluQ	glutamyl-Q tRNA(Asp) synthetase	tRNA modifications	yadB|b0144|ECK0143	ECO	b0144	P27305
	51	glyQ	glycine tRNA synthetase alpha subunit	tRNA aminoacylation	cfcA|glyS(A)|b3560|ECK3548,NA	ECO,BSU	b3560,BSU25270	P00960,P54380
	52	glyS	glycyl-tRNA synthetase subunit beta	tRNA aminoacylation	glyS(B)|gly|gly-act|b3559|ECK3547,NA	ECO,BSU	b3559,BSU25260	P00961,P54381
	53	groL	chaperonin GroEL	ribosome assembly	NA,UniProtKB:P28598|PTN000143645	ECO,BSU	b4143,BSU06030	P0A6F5,P28598
	54	groS	chaperonin GroES	ribosome assembly	NA,UniProtKB:P28599|PTN000080784	ECO,BSU	b4142,BSU06020	P0A6F9,P28599
	55	grpE	nucleotide exchange factor GrpE	ribosome assembly	NA,NA	ECO,BSU	b2614,BSU25480	P09372,P15874
	56	hflX	GTPase associated with the 50S subunit of the ribosome	ribosome assembly	NA, ynbA	ECO,BSU	b4173,BSU17430	P25519,P94478
	57	hfq	RNA-binding protein that stimulates RNA-RNA pairing	ribosome assembly	NA,UniProtKB:O31796|PTN002164233	ECO,BSU	b4172,BSU17340	P0A6X3,O31796
	58	hisS	histidyl tRNA synthetase	tRNA aminoacylation	b2514|ECK2510,UniProtKB:O32039|PTN000159123	ECO,BSU	b2514,BSU27560	P60906,O32039
	59	hpf	ribosome hibernation-promoting factor	translation	yhbH|b3203|ECK3192	ECO	b3203	P0AFX0
	60	hrpA	ATP-dependent RNA helicase HrpA	RNA processing	NA	ECO	b1413	P43329
	61	hscA	iron-sulfur cluster biosynthesis chaperone HscA	ribosome assembly	hsc|b2526|ECK2523	ECO	b2526	P0A6Z1
	62	hscB	co-chaperone for [Fe-S] cluster biosynthesis	ribosome assembly	yfhE|b2527|ECK2524	ECO	b2527	P0A6L9
	63	hslR	ribosome-associated heat shock protein Hsp15	ribosome assembly	NA	ECO	b3400	P0ACG8
	64	ihfA	integration host factor subunit alpha	translation	NA	ECO	b1712	P0A6X7
	65	ihfB	integration host factor subunit beta	translation	NA	ECO	b0912	P0A6Y1
	66	ileS	isoleucyl-tRNA synthetase	tRNA aminoacylation	ilvS|b0026|ECK0027,UniProtKB:Q45477|PTN000235990	ECO,BSU	b0026,BSU15430	P00956,Q45477
	67	infA	translation initiation factor IF-1	translation	bypA1|b0884|ECK0875,NA	ECO,BSU	b0884,BSU01390	P69222,P20458
	68	infB	protein chain initiation factor IF-2	translation	NA,UniProtKB:P17889|PTN000562020	ECO,BSU	b3168,BSU16630	P0A705,P17889
	69	infC	protein chain initiation factor IF-3	translation	fit|srjA|b1718|ECK1716,UniProtKB:P55872|PTN000101521	ECO,BSU	b1718,BSU28870	P0A707,P55872
	70	iraD	iraD leader peptide	translation	b4722|ECK4579,idlP	ECO	b4722	P0DPC6
	71	iraP	Anti-adapter protein IraP	translation	yaiB	ECO	b0382	P0AAN9
	72	iscA	Iron-binding protein IscA	tRNA modifications	YfhF	ECO	b2528	P0AAC8
	73	iscS	cysteine desulfurase (tRNA sulfurtransferase) PLP-dependent	tRNA modifications	nuvC|yzzO|yfhO|b2530|ECK2527,NA	ECO,BSU	b2530,BSU27880	P0A6B7,P38033
	74	iscU	iron-sulfur cluster assembly scaffold protein	tRNA modifications	NA,NA	ECO,BSU	b2529,BSU32680	P0ACD4,O32163
	75	kptA	RNA 2'-phosphotransferase	RNA processing	yjiI|b4331|ECK4322	ECO	b4331	P39380
	76	lepA	back-translocating Elongation Factor EF4 GTPase	translation	b2569|ECK2567,NA	ECO,BSU	b2569,BSU25510	P60785,P37949
	77	leuS	leucyl-tRNA synthetase	tRNA aminoacylation	syl|b0642|ECK0635,UniProtKB:P36430|PTN000236476	ECO,BSU	b0642,BSU30320	P07813,P36430
	78	lysS	lysine tRNA synthetase	tRNA aminoacylation	NA,UniProtKB:P37477|PTN000502776	ECO,BSU	b2890,BSU00820	P0A8N3,P37477
	79	lysU	lysyl-tRNA synthetase	tRNA aminoacylation	NA	ECO	b4129	P0A8N5
	80	map	methionine aminopeptidase	translation	NA	ECO	b0168	P0AE18
	81	mapB	Methionine aminopeptidase 2	translation	yflg	BSU	BSU07690	O34484
	82	metG	methionine--tRNA ligase	tRNA aminoacylation	b2114|ECK2107,UniProtKB:P37465|PTN000235915,metS	ECO,BSU	b2114,b3828,BSU00380	P00959,P0A9F9,P37465
	83	miaA	delta(2)-isopentenylpyrophosphate tRNA-adenosine transferase	tRNA modifications	trpX|b4171|ECK4167,UniProtKB:O31795|PTN000119696	ECO,BSU	b4171,BSU17330	P16384,O31795
	84	miaB	tRNA-i(6)A37 methylthiotransferase	tRNA modifications	yleA|b0661|ECK0653,ymcB|BSU17010	ECO,BSU	b0661,BSU17010	P0AEI1,O31778
	85	mnmA	tRNA (5-methylaminomethyl-2-thiouridylate)-methyltransferase	tRNA modifications	asuE|ycfB|trmU|b1133|ECK1119,UniProtKB:O35020|PTN000232482	ECO,BSU	b1133,BSU27500	P25745,O35020
	86	mnmC	fused 5-methylaminomethyl-2-thiouridine-forming enzyme methyltransferase and FAD-dependent demodification enzyme	tRNA modifications	yfcK|trmC|b2324|ECK2318	ECO	b2324	P77182
	87	mnmE	GTP-binding protein with a role in modification of tRNA	tRNA modifications	trmE|thdF|b3706|ECK3699,UniProtKB:P25811|PTN000182745	ECO,BSU	b3706,BSU41020	P25522,P25811
	88	mnmG	5-methylaminomethyl-2-thiouridine modification at tRNA U34	tRNA modifications	gidA|trmF|b3741|ECK3734,UniProtKB:P25812|PTN000211439	ECO,BSU	b3741,BSU41010	P0A6U3,P25812
	89	mtaB	Threonylcarbamoyladenosine tRNA methylthiotransferase MtaB; RNA-t(6)A37 methylthiotransferase	tRNA modifications	tmtB|yqeV|BSU25430	BSU	BSU25430	P54462
	90	nrnA	Bifunctional oligoribonuclease and PAP phosphatase nrnA; 3'(2')5'-bisphosphate nucleotidase	RNA processing	NA	BSU	BSU29250	O34600
	91	obg	GTPase ObgE	ribosome assembly	NA	BSU	BSU27920	P20964
	92	obgE	GTPase involved in cell partioning and DNA repair	ribosome assembly	yhbZ|cgtA|obg|b3183|ECK3172	ECO	b3183	P42641
	93	orn	oligoribonuclease	RNA processing	NA	ECO	b4162	P0A784
	94	pheS	phenylalanine tRNA synthetase alpha subunit	tRNA aminoacylation	phe-act|b1714|ECK1712,UniProtKB:P17921|PTN000166101	ECO,BSU	b1714,BSU28640	P08312,P17921
	95	pheT	phenylalanine tRNA synthetase beta subunit	tRNA aminoacylation	b1713|ECK1711,UniProtKB:P17922|PTN000101916	ECO,BSU	b1713,BSU28630	P07395,P17922
	96	pnp	polynucleotide phosphorylase/polyadenylase	RNA processing	bfl|b3164|ECK3152	ECO	b3164	P05055
	97	ppiA	peptidyl-prolyl cis-trans isomerase A	translation	NA	ECO	b3363	P0AFL3
	98	ppiB	peptidyl-prolyl cis-trans isomerase B	translation	b0525|ECK0518	ECO	b0525	P23869
	99	ppiD	periplasmic folding chaperone	translation	ybaU|b0441|ECK0435	ECO	b0441	P0ADY1
	100	prfA	peptide chain release factor RF-1	translation	sueB|uar|b1211|ECK1199,UniProtKB:P45872|PTN000117837	ECO,BSU	b1211,BSU22310	P0A7I0,P39792
	101	prfB	peptide chain release factor RF-2	translation	supK|b2891|ECK2886,NA	ECO,BSU	b2891,BSU37010	P07012,P45872
	102	prfC	peptide chain release factor RF-3	translation	miaD|tos|b4375|ECK4366	ECO	b4375	P0A7I4
	103	prmA	methyltransferase for 50S ribosomal subunit protein L11	ribosome assembly	NA,NA	ECO,BSU	b3259,BSU25450	P0A8T1,P54460
	104	prmB	N5-glutamine methyltransferase	ribosome assembly	NA	ECO	b2330	P39199
	105	prmC	N5-glutamine methyltransferase modifies release factors RF-1 and RF-2	ribosome assembly	hemK|b1212|ECK1200,NA	ECO,BSU	b1212,BSU37000	P0ACC1,P45873
	106	proS	prolyl-tRNA synthetase	tRNA aminoacylation	drp|drpA|b0194|ECK0194,UniProtKB:O31755|PTN000155069	ECO,BSU	b0194,BSU16570	P16659,O31755
	107	prpC	protein phosphatase	ribosome assembly	NA	BSU	BSU15760	O34779
	108	psuG	Pseudouridine-5'-phosphate glycosidase	rRNA modifications	NA	ECO	b2165	P33025
	109	pth	peptidyl-tRNA hydrolase	translation	rap|b1204|ECK1192,NA	ECO,BSU	b1204,BSU00530	P0A7D1,P37470
	110	queA	S-adenosylmethionine:tRNA ribosyltransferase-isomerase	tRNA modifications	tsaA|b0405|ECK0399,UniProtKB:O32054|PTN000768000	ECO,BSU	b0405,BSU27720	P0A7F9,O32054
	111	queC	7-cyano-7-deazaguanine (preQ0) synthase	tRNA modifications	NA,NA	ECO,BSU	b0444,BSU13720	P77756,O31675
	112	queD	6-pyruvoyl tetrahydrobiopterin synthase (PTPS)	tRNA modifications	NA,NA	ECO,BSU	b2765,BSU13730	P65870,O31676
	113	queE	7-carboxy-7-deazaguanine synthase (CDG synthase) (EC 4.3.99.3) (Queuosine biosynthesis protein QueE)	tRNA modifications	NA,NA	ECO,BSU	b2777,BSU13740	P64554,O31677
	114	queF	7-cyano-7-deazaguanine reductase (NADPH-dependent)	tRNA modifications	NA,BSU13750|YkvM	ECO,BSU	b2794,BSU13750	Q46920,O31678
	115	queG	epoxyqueuosine reductase	tRNA modifications	yjeS|b4166|ECK4162,NA	ECO,BSU	b4166,BSU08910	P39288,P97030
	116	raiA	Ribosome-associated inhibitor A	ribosome assembly	NA	ECO	b2597	P0AD49
	117	rbbA	Ribosome-associated ATPase	translation	yhiG|yhiH|b3486|ECK3471	ECO	b3486	P37624
	118	rbfA	30s ribosome binding factor	ribosome assembly	NA,UniProtKB:P32731|PTN002127941	ECO,BSU	b3167,BSU16650	P0A7G2,P32731
	119	rbn	RNase BN tRNA processing enzyme	RNA processing	NA	ECO	b2268	P0A8V0
	120	relA	bifunctional (p)ppGpp synthetase II/ guanosine-3' 5'-bis pyrophosphate 3'-pyrophosphohydrolase	translation	spoT	ECO,BSU	b3650,BSU33600	P0Ag24,O32230
	121	rhlB	ATP-dependent RNA helicase	ribosome assembly	NA	ECO	b3780	P0A8J8
	122	rhlE	atypical ATP-dependent RNA helicase	ribosome assembly	b0797|ECK0786	ECO	b0797	P25888
	123	rimI	ribosomal-protein-S18-alanine N-acetyltransferase	ribosome assembly	NA	ECO,BSU	b4373,BSU05930	P0A944,O05517
	124	rimJ	ribosomal-protein-S5-alanine N-acetyltransferase	ribosome assembly	NA	ECO	b1066	P0A948
	125	rimK	ribosomal protein S6 modification protein	ribosome assembly	nek|b0852|ECK0843	ECO	b0852	P0C0U4
	126	rimL	ribosomal-protein-L7/L12-serine acetyltransferase	ribosome assembly	NA	ECO	b1427	P13857
	127	rimM	16S rRNA processing protein	ribosome assembly	NA	ECO,BSU	b2608,BSU16020	P0A7X6,O31740
	128	rimO	ribosomal protein S12 methylthiotransferase radical SAM superfamily	ribosome assembly	yliG|b0835|ECK0825	ECO	b0835	P0AEI4
	129	rimP	ribosome maturation factor for 30S subunits	ribosome assembly	NA,UniProtKB:P32726|PTN002140394	ECO,BSU	b3170,BSU16590	P0A8A8,P32726
	130	rlhA	23S rRNA 5-hydroxycytidine C2501 synthase	rRNA modifications	ydcP|b1435|ECK1429	ECO	b1435	P76104
	131	rlmA	23S rRNA m(1)G745 methyltransferase	rRNA modifications	rrmA|yebH|b1822|ECK1820	ECO	b1822	P36999
	132	rlmB	23S rRNA (Gm2251)-methyltransferase	rRNA modifications	yjfH|b4180|ECK4176	ECO,BSU	b4180,BSU28650	P63177,P94538
	133	rlmC	23S rRNA m(5)U1939 methyltransferase SAM-dependent	rRNA modifications	ybjF|rumB|b0859|ECK0850	ECO	b0859	P75817
	134	rlmD	23S rRNA m(5)U747 methyltransferase	rRNA modifications	ygcA|rumA|b2785|ECK2779,yefA|yerS|BSU06730	ECO,BSU	b2785,BSU06730	P55135,O31503
	135	rlmE	23S rRNA U2552 ribose 2'-O-methyltransferase SAM-dependent	rRNA modifications	ftsJ|mrsF|rrmJ|b3179|ECK3168	ECO	b3179	P0C0R7
	136	rlmF	23S rRNA mA1618 methyltransferase SAM-dependent	rRNA modifications	ybiN|b0807|ECK0796	ECO	b0807	P75782
	137	rlmG	23S rRNA mG1835 methyltransferase SAM-dependent	rRNA modifications	ygjO|b3084|ECK3074	ECO	b3084	P42596
	138	rlmH	23S rRNA m(3)Psi1915 pseudouridine methyltransferase SAM-dependent	rRNA modifications	ybeA|b0636|ECK0629,NA	ECO,BSU	b0636,BSU40230	P0A8I8,Q45601
	139	rlmI	23S rRNA m(5)C1962 methyltransferase SAM-dependent	rRNA modifications	yccW|b0967|ECK0958	ECO	b0967	P75876
	140	rlmJ	23 rRNA m6A2030 methyltransferase	rRNA modifications	yhiR|b3499|ECK3484	ECO	b3499	P37634
	141	rlmL	Fused 23S rRNA m(2)G2445 methyltransferase and 23S rRNA m(7)G2069 methyltransferase	rRNA modifications	ycbY|rlmK|rlmKL|b0948|ECK0939	ECO	b0948	P75864
	142	rlmM	23S rRNA C2498 ribose 2'-O-methyltransferase SAM-dependent	rRNA modifications	ygdE|b2806|ECK2801	ECO	b2806	P0ADR6
	143	rlmN	23S rRNA m(2)A2503 methyltransferase tRNA (adenine(37)-C(2))-methyltransferase SAM-dependent	rRNA modifications	yfgB|b2517|ECK2513,UniProtKB:O34617|PTN000776880	ECO,BSU	b2517,BSU15750	P36979,O34617
	144	rluA	pseudouridine synthase for 23S rRNA (pos 746) and tRNAphe(position 32)	rRNA modifications	yabO	ECO,BSU	b0058,BSU00590	P0AA37,P37557
	145	rluB	23S rRNA pseudouridylate synthase	rRNA modifications	yciL|b1269|ECK1263,Ypul	ECO,BSU	b1269,BSU23160	P37765,P35159
	146	rluC	23S rRNA pseudouridine synthase specific to U955 U2504 and U2580	rRNA modifications	NA	ECO	b1086	P0AA39
	147	rluD	23S rRNA pseudouridine synthase specific to U1911 U1915 and U1917	rRNA modifications	yfiI|sfhB|yfil|b2594|ECK2592	ECO	b2594	P33643
	148	rluE	23S rRNA U2457 pseudouridine synthase	rRNA modifications	ymfC|b1135|ECK1121	ECO	b1135	P75966
	149	rluF	23S rRNA U2604 pseudouridine synthase	rRNA modifications	yjbC|b4022|ECK4014	ECO	b4022	P32684
	150	rmf	ribosome modulation factor	translation	res|rimF|b0953|ECK0944	ECO	b0953	P0AFW2
	151	rna	RNase I	RNA processing	NA	ECO	b0611	P21338
	152	rnb	RNase II	RNA processing	NA	ECO	b1286	P30850
	153	rnc	RNase III	RNA processing	ranA|b2567|ECK2565,UniProtKB:P51833|PTN000129532	ECO,BSU	b2567,BSU15930	P0A7Y0,P51833
	154	rnd	ribonuclease D	RNA processing	b1804|ECK1802	ECO	b1804	P09155
	155	rne	fused ribonuclease E: endoribonuclease/RNA-binding protein/RNA degradosome binding protein	RNA processing	smbB|ams|hmp1|b1084|ECK1069	ECO	b1084	P21513
	156	rng	ribonuclease G	RNA processing	NA	ECO	b3247	P0A9J0
	157	rnhA	ribonuclease HI	RNA processing	NA,NA	ECO,BSU	b0214,BSU21990	P0A7Y4,P54162
	158	rnhB	RNase HII	RNA processing	NA,NA	ECO,BSU	b0183,BSU16060	P10442,O31744
	159	rnhC	ribonuclease HIII	RNA processing	NA	BSU	BSU28620	P94541
	160	rnjA	Ribonuclease J1	RNA processing	ykqC|BSU14530	BSU	BSU14530	Q45493
	161	rnjB	Ribonuclease J2	RNA processing	ymfA|BSU16780	BSU	BSU16780	O31760
	162	rnmV	Ribonuclease M5	RNA processing	yabF|BSU00410	BSU	BSU00410	P37547
	163	rnpA	RNase P protein component	RNA processing	NA,BSU41050	ECO,BSU	b3704,BSU41050	P0A7Y8,P25814
	164	rnr	RNase R	RNA processing	NA,NA	ECO,BSU	b4179,BSU33610	P21499,O32231
	165	rnt	RNase T	RNA processing	b1652|ECK1648	ECO	b1652	P30014
	166	rny	Ribonuclease Y	RNA processing	NA	BSU	BSU16960	O31774
	167	rph	truncated RNase PH	RNA processing	b3643|ECK3633,BSU28370	ECO,BSU	b3643,BSU28370	P0CG19,P28619
	168	rplA	50S ribosomal subunit protein L1	ribosomal proteins	rpy|b3984|ECK3975,NA	ECO,BSU	b3984,BSU01030	P0A7L0,Q06797
	169	rplB	50S ribosomal subunit protein L2	ribosomal proteins	NA,UniProtKB:P42919|PTN000343717	ECO,BSU	b3317,BSU01190	P60422,P42919
	170	rplC	50S ribosomal subunit protein L3	ribosomal proteins	b3320|ECK3307,BSU01160	ECO,BSU	b3320,BSU01160	P60438,P42920
	171	rplD	50S ribosomal subunit protein L4	ribosomal proteins	NA,UniProtKB:P42921|PTN000078849	ECO,BSU	b3319,BSU01170	P60723,P42921
	172	rplE	50S ribosomal subunit protein L5	ribosomal proteins	b3308|ECK3295,UniProtKB:P12877|PTN000242171	ECO,BSU	b3308,BSU01280	P62399,P12877
	173	rplF	50S ribosomal subunit protein L6	ribosomal proteins	b3305|ECK3292,NA	ECO,BSU	b3305,BSU01310	P0AG55,P46898
	174	rplI	50S ribosomal subunit protein L9	ribosomal proteins	b4203|ECK4199,UniProtKB:P37437|PTN000483104	ECO,BSU	b4203,BSU40500	P0A7R1,P37437
	175	rplJ	50S ribosomal subunit protein L10	ribosomal proteins	b3985|ECK3976,UniProtKB:P42923|PTN000169216	ECO,BSU	b3985,BSU01040	P0A7J3,P42923
	176	rplK	50S ribosomal subunit protein L11	ribosomal proteins	relC|b3983|ECK3974,UniProtKB:Q06796|PTN000184206	ECO,BSU	b3983,BSU01020	P0A7J7,Q06796
	177	rplL	50S ribosomal subunit protein L7/L12	ribosomal proteins	rplgA ortholog	ECO,BSU	b3986,BSU01050	P0A7K2,P02394
	178	rplM	50S ribosomal subunit protein L13	ribosomal proteins	NA,UniProtKB:P70974|PTN000166869	ECO,BSU	b3231,BSU01490	P0AA10,P70974
	179	rplN	50S ribosomal subunit protein L14	ribosomal proteins	b3310|ECK3297,UniProtKB:P12875|PTN000205309	ECO,BSU	b3310,BSU01260	P0ADY3,P12875
	180	rplO	50S ribosomal subunit protein L15	ribosomal proteins	b3301|ECK3288,UniProtKB:P19946|PTN000309651	ECO,BSU	b3301,BSU01350	P02413,P19946
	181	rplP	50S ribosomal subunit protein L16	ribosomal proteins	b3313|ECK3300,UniProtKB:P14577|PTN000259519	ECO,BSU	b3313,BSU01230	P0ADY7,P14577
	182	rplQ	50S ribosomal subunit protein L17	ribosomal proteins	b3294|ECK3281,UniProtKB:P20277|PTN000373841	ECO,BSU	b3294,BSU01440	P0AG44,P20277
	183	rplR	50S ribosomal subunit protein L18	ribosomal proteins	b3304|ECK3291,UniProtKB:P46899|PTN000984976	ECO,BSU	b3304,BSU01320	P0C018,P46899
	184	rplS	50S ribosomal subunit protein L19	ribosomal proteins	b2606|ECK2603,UniProtKB:O31742|PTN000402850	ECO,BSU	b2606,BSU16040	P0A7K6,O31742
	185	rplT	50S ribosomal subunit protein L20	ribosomal proteins	pdzA|b1716|ECK1714,UniProtKB:P55873|PTN000105898	ECO,BSU	b1716,BSU28850	P0A7L3,P55873
	186	rplU	50S ribosomal subunit protein L21	ribosomal proteins	b3186|ECK3175,UniProtKB:P26908|PTN000482488	ECO,BSU	b3186,BSU27960	P0AG48,P26908
	187	rplV	50S ribosomal subunit protein L22	ribosomal proteins	eryB|b3315|ECK3302,UniProtKB:P42060|PTN000337499	ECO,BSU	b3315,BSU01210	P61175,P42060
	188	rplW	50S ribosomal subunit protein L23	ribosomal proteins	b3318|ECK3305,UniProtKB:P42924|PTN000178880	ECO,BSU	b3318,BSU01180	P0ADZ0,P42924
	189	rplX	50S ribosomal subunit protein L24	ribosomal proteins	b3309|ECK3296,UniProtKB:P0CI78|PTN000307747	ECO,BSU	b3309,BSU01270	P60624,P0CI78
	190	rplY	50S ribosomal subunit protein L25	ribosomal proteins	b2185|ECK2179,NA	ECO,BSU	b2185,BSU00520	P68919,P14194
	191	rpmA	50S ribosomal subunit protein L27	ribosomal proteins	rpz|b3185|ECK3174,UniProtKB:P05657|PTN000407711	ECO,BSU	b3185,BSU27940	P0A7L8,P05657
	192	rpmB	50S ribosomal subunit protein L28	ribosomal proteins	b3637|ECK3627,NA	ECO,BSU	b3637,BSU15820	P0A7M2,P37807
	193	rpmC	50S ribosomal subunit protein L29	ribosomal proteins	b3312|ECK3299,UniProtKB:P12873|PTN000099534	ECO,BSU	b3312,BSU01240	P0A7M6,P12873
	194	rpmD	50S ribosomal subunit protein L30	ribosomal proteins	b3302|ECK3289,UniProtKB:P19947|PTN001439436	ECO,BSU	b3302,BSU01340	P0AG51,P19947
	195	rpmE	50S ribosomal subunit protein L31	ribosomal proteins	b3936|ECK3928,NA	ECO,BSU	b3936,BSU37070	P0A7M9,Q03223
	196	rpmF	50S ribosomal subunit protein L32	ribosomal proteins	b1089|ECK1075,UniProtKB:O34687|PTN001464392	ECO,BSU	b1089,BSU15080	P0A7N4,O34687
	197	rpmG	50S ribosomal subunit protein L33	ribosomal proteins	b3636|ECK3626	ECO,BSU	b3636,BSU24900	P0A7N9,P56849
	198	rpmH	50S ribosomal subunit protein L34	ribosomal proteins	rimA|ssaF|b3703|ECK3695,NA	ECO,BSU	b3703,BSU41060	P0A7P5,P05647
	199	rpmI	50S ribosomal subunit protein L35	ribosomal proteins	b1717|ECK1715,UniProtKB:P55874|PTN002119322	ECO,BSU	b1717,BSU28860	P0A7Q1,P55874
	200	rpmJ	50S ribosomal subunit protein L36	ribosomal proteins	secX|b3299|ECK3286,NA	ECO,BSU	b3299,BSU01400	P0A7Q6,P20278
	201	rppH	RNA pyrophosphohydrolase	RNA processing	NA,NA	ECO,BSU	b2830,BSU30630	P0A776,O35013
	202	rpsA	30S ribosomal subunit protein S1	ribosomal proteins	ssyF|b0911|ECK0902	ECO	b0911	P0AG67
	203	rpsB	30S ribosomal subunit protein S2	ribosomal proteins	NA,UniProtKB:P21464|PTN000283500	ECO,BSU	b0169,BSU16490	P0A7V0,P21464
	204	rpsC	30S ribosomal subunit protein S3	ribosomal proteins	NA,UniProtKB:P21465|PTN000205168	ECO,BSU	b3314,BSU01220	P0A7V3,P21465
	205	rpsD	30S ribosomal subunit protein S4	ribosomal proteins	NA,UniProtKB:P21466|PTN000216653	ECO,BSU	b3296,BSU29660	P0A7V8,P21466
	206	rpsE	30S ribosomal subunit protein S5	ribosomal proteins	spc|eps|spcA|b3303|ECK3290,UniProtKB:P21467|PTN000346921	ECO,BSU	b3303,BSU01330	P0A7W1,P21467
	207	rpsF	30S ribosomal subunit protein S6	ribosomal proteins	NA,UniProtKB:P21468|PTN001464189	ECO,BSU	b4200,BSU40910	P02358,P21468
	208	rpsG	30S ribosomal subunit protein S7	ribosomal proteins	b3341|ECK3328,UniProtKB:P21469|PTN000129030	ECO,BSU	b3341,BSU01110	P02359,P21469
	209	rpsH	30S ribosomal subunit protein S8	ribosomal proteins	NA,UniProtKB:P12879|PTN000204868	ECO,BSU	b3306,BSU01300	P0A7W7,P12879
	210	rpsI	30S ribosomal subunit protein S9	ribosomal proteins	b3230|ECK3219,UniProtKB:P21470|PTN000490972	ECO,BSU	b3230,BSU01500	P0A7X3,P21470
	211	rpsJ	30S ribosomal subunit protein S10	ribosomal proteins	NA,UniProtKB:P21471|PTN000193629	ECO,BSU	b3321,BSU01150	P0A7R5,P21471
	212	rpsK	30S ribosomal subunit protein S11	ribosomal proteins	NA,UniProtKB:P04969|PTN000205041	ECO,BSU	b3297,BSU01420	P0A7R9,P04969
	213	rpsL	30S ribosomal subunit protein S12	ribosomal proteins	NA,UniProtKB:P21472|PTN000183161	ECO,BSU	b3342,BSU01100	P0A7S3,P21472
	214	rpsM	30S ribosomal subunit protein S13	ribosomal proteins	NA,UniProtKB:P20282|PTN000093365	ECO,BSU	b3298,BSU01410	P0A7S9,P20282
	215	rpsN	30S ribosomal subunit protein S14	ribosomal proteins	UniProtKB:P12878|PTN000457073	ECO,BSU	b3307,BSU01290	P0AG59,P12878
	216	rpsO	30S ribosomal subunit protein S15	ribosomal proteins	NA,UniProtKB:P21473|PTN000594972	ECO,BSU	b3165,BSU16680	P0ADZ4,P21473
	217	rpsP	30S ribosomal subunit protein S16	ribosomal proteins	b2609|ECK2606,UniProtKB:P21474|PTN000308808	ECO,BSU	b2609,BSU15990	P0A7T3,P21474
	218	rpsQ	30S ribosomal subunit protein S17	ribosomal proteins	NA,UniProtKB:P12874|PTN000078655	ECO,BSU	b3311,BSU01250	P0AG63,P12874
	219	rpsR	30S ribosomal subunit protein S18	ribosomal proteins	b4202|ECK4198,UniProtKB:P21475|PTN000336730	ECO,BSU	b4202,BSU40890	P0A7T7,P21475
	220	rpsS	30S ribosomal subunit protein S19	ribosomal proteins	NA,UniProtKB:P21476|PTN000223043	ECO,BSU	b3316,BSU01200	P0A7U3,P21476
	221	rpsT	30S ribosomal subunit protein S20	ribosomal proteins	NA,UniProtKB:P21477|PTN002122460	ECO,BSU	b0023,BSU25550	P0A7U7,P21477
	222	rpsU	30S ribosomal subunit protein S21	ribosomal proteins	NA,NA	ECO,BSU	b3065,BSU25410	P68679,P21478
	223	rqcH	Rqc2 homolog RqcH. Ribosome quality control system	translation	yloA|BSU15640	BSU	BSU15640	O34693
	224	rsfA	ribosome-associated protein RfsS or RfsA	translation	NA,NA	ECO,BSU	b0637,BSU16520	P0AAT6,P81101
	225	rsfS	ribosomal silencing factor RsfS	translation	ybeB|rsfA|b0637|ECK0630,UniProtKB:P54457|PTN000471563|yqeL	ECO,BSU	b0637,BSU25620	P0AAT6,P54457
	226	rsgA	ribosome small subunit-dependent GTPase A	ribosome assembly	yjeQ|b4161|ECK4157,rbgA ylqF, BSU16050,yqeH	ECO,BSU	b4161,BSU15780	P39286,O34530
	227	rsmA	16S rRNA dimethyladenosine transferase SAM-dependent	rRNA modifications	ksgA|b0051|ECK0052,UniProtKB:P37468|PTN000197984	ECO,BSU	b0051,BSU00420	P06992,P37468
	228	rsmB	16S rRNA m(5)C967 methyltransferase SAM-dependent	rRNA modifications	yhdB|rrmB|fmu|fmv|sun|b3289|ECK3275,UniProtKB:P94464|PTN000516062	ECO,BSU	b3289,BSU15740	P36929,P94464
	229	rsmC	16S rRNA m(2)G1207 methyltransferase	rRNA modifications	yjjT|b4371|ECK4362	ECO	b4371	P39406
	230	rsmD	16S rRNA m(2)G966 methyltransferase SAM-dependent	rRNA modifications	yhhF|b3465|ECK3449	ECO	b3465	P0ADX9
	231	rsmE	16S rRNA m(3)U1498 methyltransferase SAM-dependent	rRNA modifications	yggJ|b2946|ECK2941,UniProtKB:P54461|PTN000768924	ECO,BSU	b2946,BSU25440	P0AGL7,P54461
	232	rsmF	16S rRNA m(5)C1407 methyltransferase SAM-dependent	rRNA modifications	yebU|b1835|ECK1834	ECO	b1835	P76273
	233	rsmG	16S rRNA m(7)G527 methyltransferase SAM-dependent glucose-inhibited cell-division protein	rRNA modifications	gidB|b3740|ECK3733,UniProtKB:P25813|PTN000788687	ECO,BSU	b3740,BSU41000	P0A6U5,P25813
	234	rsmH	16S rRNA m(4)C1402 methyltranserfase SAM-dependent	rRNA modifications	yabC|mraW|b0082|ECK0083,UniProtKB:Q07876|PTN000137520	ECO,BSU	b0082,BSU15140	P60390,Q07876
	235	rsmI	16S rRNA C1402 ribose 2'-O-methyltransferase SAM-dependent	rRNA modifications	yraL|b3146|ECK3134,UniProtKB:P37544|PTN000473044	ECO,BSU	b3146,BSU00360	P67087,P37544
	236	rsmJ	16S rRNA m(2)G1516 methyltransferase	rRNA modifications	yhiQ|b3497|ECK3482	ECO	b3497	P68567
	237	rsuA	16S rRNA U516 pseudouridine synthase	rRNA modifications	yejD|b2183|ECK2177	ECO	b2183	P0AA43
	238	selA	selenocysteine synthase	tRNA aminoacylation	fdhA|b3591|ECK3580	ECO	b3591	P0A821
	239	selB	selenocysteinyl-tRNA-specific translation factor	translation	fdhA|b3590|ECK3579	ECO	b3590	P14081
	240	selD	selenophosphate synthase	tRNA modifications	fdhB|b1764|ECK1762	ECO	b1764	P16456
	241	selU	tRNA 2-selenouridine synthase selenophosphate-dependent	tRNA modifications	ybbB|mnmH|b0503|ECK0496	ECO	b0503	P33667
	242	serS	seryl-tRNA synthetase (also charges selenocysteinyl-tRNA with serine)	tRNA aminoacylation	b0893|ECK0884,NA	ECO,BSU	b0893,BSU00130	P0A8L1,P37464
	243	slyD	FKBP-type peptidyl-prolyl cis-trans isomerase SlyD	translation	NA	ECO	b3349	P0A9K9
	244	smpB	SsrA-binding protein	translation	smqB|b2620|ECK2616,NA	ECO,BSU	b2620,BSU37620	P0A832,P39650
	245	srmB	ATP-dependent RNA helicase	ribosome assembly	rbaB|rhlA|b2576|ECK2574	ECO	b2576	P21507
	246	sspB	stringent starvation protein B	translation	b3228|ECK3217	ECO	b3228	P0AFZ3
	247	tadA	tRNA-specific adenosine deaminase	tRNA modifications	yfhC|b2559|ECK2557,UniProtKB:P21335|PTN000118286	ECO,BSU	b2559,BSU00180	P68398,P21335
	248	tcdA	tRNA threonylcarbamoyladenosine dehydratase A	tRNA modifications	ygdL|csdL|b2812|ECK2808,UniProtKB:O32037|PTN000102665	ECO,BSU	b2812,BSU27540	Q46927,O32037
	249	tgt	tRNA-guanine transglycosylase	tRNA modifications	vacC(S.f.)|b0406|ECK0400,UniProtKB:O32053|PTN000239160	ECO,BSU	b0406,BSU27710	P0A847,O32053
	250	thiI	tRNA s(4)U8 sulfurtransferase	tRNA modifications	nuvA|nuvC|yajK|b0423|ECK0417,UniProtKB:O34595|PTN001804964	ECO,BSU	b0423,BSU29580	P77718,O34595
	251	thrS	threonyl-tRNA synthetase	tRNA aminoacylation	NA,UniProtKB:P18255|PTN000155217	ECO,BSU	b1719,BSU28950	P0A8M3,P18255
	252	thrZ	threonyl-tRNA synthetase	tRNA aminoacylation	UniProtKB:P18256|PTN000155220	BSU	BSU37560	P18256
	253	tig	peptidyl-prolyl cis/trans isomerase (trigger factor)	translation	b0436|ECK0430,UniProtKB:P80698|PTN000777989	ECO,BSU	b0436,BSU28230	P0A850,P80698
	254	tilS	tRNA(Ile)-lysidine synthetase	tRNA modifications	NA,NA	ECO,BSU	b0188,BSU00670	P52097,P37563
	255	tlyA	Putative rRNA methyltransferase YqxC	rRNA modifications	yqxC,yqiF	BSU	BSU24260	P19672
	256	tmcA	elongator methionine tRNA (ac4C34) acetyltransferase	tRNA modifications	ypfI|b2474|ECK2470	ECO	b2474	P76562
	257	trmA	tRNA m(5)U54 methyltransferase SAM-dependent	tRNA modifications	rT|b3965|ECK3957	ECO	b3965	P23003
	258	trmB	tRNA (guanine-N(7)-)-methyltransferase; tRNA (guanine(46)-N(7))-methyltransferase	tRNA modifications	trmI|yggH|b2960|ECK2955,UniProtKB:O34522|PTN000602578	ECO,BSU	b2960,BSU29900	P0A8I5,O34522
	259	trmD	tRNA (guanosine(37)-N1)-methyltransferase	tRNA modifications	b2607|ECK2604,UniProtKB:O31741|PTN000781818	ECO,BSU	b2607,BSU16030	P0A873,O31741
	260	trmFO	Methylenetetrahydrofolate--tRNA-(uracil-5-)-methyltransferase TrmFO;Folate-dependent tRNA(M-5-U54)-methyltransferase	tRNA modifications	UniProtKB:P39815|PTN000211430	BSU	BSU16130	P39815
	261	trmH	tRNA mG18-2'-O-methyltransferase SAM-dependent	tRNA modifications	NA,UniProtKB:Q06753|PTN000247286|yacO	ECO,BSU	b3651,BSU00960	P0AGJ2,Q06753
	262	trmJ	tRNA mC32/mU32 methyltransferase SAM-dependent	tRNA modifications	yfhQ|b2532|ECK2529	ECO	b2532	P0AE01
	263	trmK	tRNA (adenine(22)-N(1))-methyltransferase; tRNA(m1A22)-methyltransferase	tRNA modifications	yqfN|BSU25180	BSU	BSU25180	P54471
	264	trmL	tRNA Leu mC34/mU34 2'-O-methyltransferase SAM-dependent	tRNA modifications	yibK|b3606|ECK3596,UniProtKB:O31590|PTN000247310|ygaR|cspR	ECO,BSU	b3606,BSU08930	P0AGJ7,O31590
	265	trmO	tRNA m(6)t(6)A37 methyltransferase	tRNA modifications	tsaA|yaeB|b0195|ECK0195	ECO	b0195	P28634
	266	trmR	tRNA mo5U methyltransferase	tRNA modifications	UniProtKB:O32036|YrrM	BSU	BSU27360	O32036
	267	trpS	tryptophanyl-tRNA synthetase	tRNA aminoacylation	b3384|ECK3371,UniProtKB:P21656|PTN000006533	ECO,BSU	b3384,BSU11420	P00954,P21656
	268	truA	pseudouridylate synthase I	tRNA modifications	asuC|hisT|leuK|b2318|ECK2312,UniProtKB:P70973|PTN000124924	ECO,BSU	b2318,BSU01480	P07649,P70973
	269	truB	tRNA U55 pseudouridine synthase	tRNA modifications	yhbA|b3166|ECK3155,UniProtKB:P32732|PTN000349223	ECO,BSU	b3166,BSU16660	P60340,P32732
	270	truC	tRNA U65 pseudouridine synthase	tRNA modifications	NA	ECO	b2791	P0AA41
	271	truD	tRNA(Glu) U13 pseudouridine synthase	tRNA modifications	ygbO|b2745|ECK2740	ECO	b2745	Q57261
	272	tsaB	N(6)-L-threonylcarbamoyladenine synthase	tRNA modifications	yeaZ|b1807|ECK1805,ydiC|BSU05920	ECO,BSU	b1807,BSU05920	P76256,O05516
	273	tsaC	tRNA(ANN) t(6)A37 threonylcarbamoyladenosine modification protein	tRNA modifications	yrdC|rimN|b3282|ECK3269,tsaD|gcp|ydiE|BSU05940	ECO,BSU	b3282,BSU05940	P45748,O05518
	274	tsaD	t(6)A tRNA modification protein glycation-binding protein genome maintenance protein	tRNA modifications	gcp|ygjD|b3064|ECK3054	ECO	b3064	P05852
	275	tsaE	ADP-binding protein essential for nucleoid integrity	tRNA modifications	yjeE|b4168|ECK4164,ydiB|BSU05910	ECO,BSU	b4168,BSU05910	P0AF67,O05515
	276	tsf	protein chain elongation factor EF-Ts	translation	NA,UniProtKB:P80700|PTN000201517	ECO,BSU	b0170,BSU16500	P0A6P1,P80700
	277	ttcA	tRNA 2-thiocytidine biosynthesis protein	tRNA modifications	ydaO|b1344|ECK1341	ECO	b1344	P76055
	278	tuaA	Putative undecaprenyl-phosphate N-acetylgalactosaminyl 1-phosphate transferase	tRNA modifications	yfiP	ECO	b2583	Q47319
	279	tufA	translation elongation factor Tu 1	translation	pulT|kirT|b3339|ECK3326,NA	ECO,BSU	b3339,BSU01130	P0CE47,P33166
	280	tufB	translation elongation factor Tu 2	translation	pulT|kirT|b3980|ECK3971	ECO	b3980	P0CE48
	281	tusA	sulfurtransferase required 2-thiolation step of mnm(5)-s(2)U34-tRNA synthesis	tRNA modifications	yhhP|sirA|b3470|ECK3454	ECO	b3470	P0A890
	282	tusB	mnm(5)-s(2)U34-tRNA synthesis 2-thiolation protein	tRNA modifications	yheL|b3343|ECK3330	ECO	b3343	P45530
	283	tusC	mnm(5)-s(2)U34-tRNA synthesis 2-thiolation protein	tRNA modifications	yheM|b3344|ECK3331	ECO	b3344	P45531
	284	tusD	sulfurtransferase for 2-thiolation step of mnm(5)-s(2)U34-tRNA synthesis	tRNA modifications	yheN|b3345|ECK3332	ECO	b3345	P45532
	285	tusE	mnm(5)-s(2)U34-tRNA 2-thiolation sulfurtransferase	tRNA modifications	yccK|b0969|ECK0960	ECO	b0969	P0AB18
	286	typA	GTP-binding protein TypA/BipA homolog	translation	typA|yihK|b3871|ECK3864,UniProtKB:O07631|PTN000563257	ECO,BSU	b3871,BSU14770	P32132,O07631
	287	tyrS	tyrosyl-tRNA synthetase	tRNA aminoacylation	b1637|ECK1633,NA	ECO,BSU	b1637,BSU38460	P0AGJ9,P25151
	288	valS	valyl-tRNA synthetase	tRNA aminoacylation	val-act|b4258|ECK4251,UniProtKB:Q05873|PTN000236192	ECO,BSU	b4258,BSU28090	P07118,Q05873
	289	yaaA	Uncharacterized protein yaaA	ribosome assembly	NA	BSU	BSU00030	P05650
	290	ybaA	ribosomal RNA methyltransferase YbxB	rRNA modifications	ybxB	ECO,BSU	BSU01060	P0AAQ6,P37872
	291	ybaK	Cys-tRNA(Pro)/Cys-tRNA(Cys) deacylase YbaK	tRNA aminoacylation	b0481|ECK0475	ECO	b0481	P0AAR3
	292	ybeY	Endoribonuclease YbeY	RNA processing	NA	ECO	b0659	P0A898
	293	ycaO	Ribosomal protein S12 methylthiotransferase accessory factor YcaO	ribosome assembly	NA	ECO	b0905	P75838
	294	yceD	Large ribosomal RNA subunit accumulation protein YceD	ribosome assembly	b1088|ECK1074	ECO	b1088	P0AB28
	295	ychF	redox-responsive ATPase YchF	ribosome assembly	engD	ECO,BSU	b1203,BSU40920	P0ABU2,P37518
	296	yciH	putative protein YciH	translation	b1282|ECK1277	ECO	b1282	P08245
	297	ydaF	Putative ribosomal N-acetyltransferase YdaF	ribosome assembly	NA	BSU	BSU04210	P96579
	298	yeiP	Elongation factor P-like protein	translation	b2171|ECK2165	ECO	b2171	P0A6N8
	299	yfiC	tRNA (adenosine(37)-N6)-methyltransferase	tRNA modifications	trmN6|b2575|ECK2573|	ECO,BSU	b2575,HIR78_00230	P31825,P54719
	300	yfiF	putative tRNA/rRNA methyltransferase YfiF	rRNA modifications	b2581|ECK2579	ECO	b2581	P0AGJ5
	301	ygfZ	tRNA-modifying protein YgfZ	tRNA modifications	yzzW|b2898|ECK2893	ECO	b2898	P0ADE8
	302	yhaM	3'-5' exoribonuclease YhaM	translation	NA,BSU09930	ECO,BSU	b4470,BSU09930	P42626,O07521
	303	yhbY	RNA binding protein associated with pre-50S ribosomal subunits	ribosome assembly	yqeI	ECO,BSU	b2847,BSU25650	Q46942,P54454
	304	yibL	conserved protein ribosome-associated. Uncharacterized protein YibL	ribosome assembly	NA	ECO	b3602	P0ADK8
	305	yihI	Der GTPase-activating protein YihI	ribosome assembly	b3866|ECK3859	ECO	b3866	P0A8H6
	306	yqfG	Probable rRNA maturation factor yqfG;putative metal-dependent hydrolase	RNA processing	NA	BSU	BSU25320	P46347
	307	yqgF	Putative pre-16S rRNA nuclease	ribosome assembly	b2949|ECK2944	ECO	b2949	P0A8I1
	308	yrrK	Putative pre-16S rRNA nuclease	RNA processing	UniProtKB:O34634|PTN002118068|yqgF	BSU	BSU27390	O34634
	309	ywlC	Threonylcarbamoyl-AMP synthase	tRNA modifications	BSU36950|ipc-29d	BSU	BSU36950	P39153
