# Supplementary material for: The Minimal Translation Machinery: What We Can Learn From Naturally and Experimentally Reduced Genomes
Source: Front Microbiol. 2022 Apr 11;13:858983. doi: 10.3389/fmicb.2022.858983 (PMC9035817; doi:10.3389/fmicb.2022.858983)
Supplement: Supplementary Material 3 — Matrix of presence/absence of genes in the 92 genomes of the study (XLSX file). Zero values indicate absence of the gene. [file Data_Sheet_3.xlsx]

## Sheet: Cosym counts
geneName	Annotation	Counts	CAcosym	CCcosym	CEcosym	smh	baw	tpa	rgb	CScosym	CTcosym	DCcosym	DEcosym	DScosym	FVcosym	GAcosym	HC2cosym	HCcosym	tpn	MQcosym	eco	rpr	bsu	pae	buc	wdm	nme	bas	wbr	bab	bfl	bpn	sgl	crp	fjo	wcq	bap	bau	wwr	bpi	bbl	rip	bva	sph	bmm	bcp	wgl	bup	baj
alaA	Glutamate-pyruvate aminotransferase AlaA	9	0	0	0	0	0	0	0	1	1	0	0	0	0	0	0	0	0	0	1	0	0	1	0	0	1	0	0	0	0	0	1	0	0	0	0	0	0	0	0	0	0	0	0	0	0	0	0
alaS	Alanine--tRNA ligase	85	1	1	1	0	1	0	1	1	1	1	1	1	1	1	1	1	0	0	1	1	1	1	1	1	1	1	1	1	1	1	1	0	1	1	1	1	1	1	1	1	1	1	1	1	1	1	1
arfA	Alternative ribosome-rescue factor A	3	0	0	0	0	0	0	0	0	0	0	0	0	0	0	0	0	0	0	1	0	0	0	0	0	0	0	0	0	0	0	0	0	0	0	0	0	0	0	0	0	0	0	0	0	0	0	0
arfB	Peptidyl-tRNA hydrolase ArfB	9	0	0	0	0	0	0	0	0	1	0	0	0	0	0	0	0	0	0	1	0	0	1	0	0	0	0	0	0	0	0	0	0	1	0	0	0	0	0	0	0	0	1	0	0	0	0	0
argS	Arginine--tRNA ligase	78	0	1	1	0	1	0	1	1	1	1	1	0	1	1	1	1	0	0	1	1	1	1	1	1	1	1	1	1	1	1	1	0	1	1	1	1	1	1	1	1	1	1	1	1	1	1	1
asnS	Asparagine--tRNA ligase	71	1	1	1	1	1	0	1	1	1	0	1	1	1	1	1	1	0	1	1	0	1	0	1	0	0	1	1	1	1	1	1	0	1	0	1	1	0	1	1	1	1	1	1	1	1	1	1
aspS	Aspartate--tRNA ligase	83	1	1	1	0	1	1	1	1	1	1	1	0	1	1	1	1	0	1	1	1	1	1	1	1	1	1	1	1	1	1	1	1	1	1	1	1	1	1	1	1	1	1	1	1	1	1	1
bsn	Extracellular ribonuclease	1	0	0	0	0	0	0	0	0	0	0	0	0	0	0	0	0	0	0	0	0	1	0	0	0	0	0	0	0	0	0	0	0	0	0	0	0	0	0	0	0	0	0	0	0	0	0	0
cbpA	Curved DNA-binding protein	8	0	0	0	0	0	0	0	0	1	0	0	0	0	0	0	0	0	0	1	0	0	0	0	0	0	0	0	0	0	0	0	0	1	0	0	0	0	0	0	0	0	1	0	0	0	0	0
cca	Multifunctional CCA protein	76	1	1	1	1	1	0	1	1	1	0	1	0	1	1	1	1	0	0	1	1	1	1	1	1	1	1	1	1	1	1	1	0	1	1	1	1	1	1	1	1	1	1	1	1	1	1	1
clpB	Chaperone protein ClpB	43	0	1	1	0	0	0	1	1	1	1	1	0	1	1	0	1	0	0	1	1	0	1	0	1	1	0	1	0	1	1	1	0	1	1	0	0	1	0	0	0	1	1	0	0	0	0	0
cmoA	Carboxy-S-adenosyl-L-methionine synthase	15	0	1	0	0	0	0	1	0	1	0	0	0	1	0	0	0	0	0	1	0	0	1	0	0	0	0	0	0	0	0	1	0	1	0	0	0	0	0	0	1	0	1	0	0	0	0	0
cmoB	tRNA U34 carboxymethyltransferase	16	0	1	0	0	0	0	1	1	1	0	0	0	1	0	0	0	0	0	1	0	0	1	0	0	0	0	0	0	0	0	1	0	0	0	0	0	0	0	0	1	0	0	0	0	0	0	0
cmoM	tRNA 5-carboxymethoxyuridine methyltransferase	9	0	0	0	0	0	0	0	0	1	0	0	0	0	0	0	0	0	0	1	1	0	1	0	0	0	0	0	0	0	0	1	0	0	0	0	0	0	0	0	0	0	0	0	0	0	0	0
cnoX	Chaperedoxin	6	0	0	0	0	0	0	0	0	1	0	0	0	0	0	0	0	0	0	1	0	0	1	0	0	0	0	0	0	0	0	0	0	0	0	0	0	0	0	0	0	0	0	0	0	0	0	0
csdE	Sulfur acceptor protein CsdE	5	0	0	0	0	0	0	0	0	1	0	0	0	0	0	0	0	0	0	1	0	0	0	0	0	0	0	0	0	0	0	1	0	0	0	0	0	0	0	0	0	0	0	0	0	0	0	0
cshB	DEAD-box ATP-dependent RNA helicase CshB	1	0	0	0	0	0	0	0	0	0	0	0	0	0	0	0	0	0	0	0	0	1	0	0	0	0	0	0	0	0	0	0	0	0	0	0	0	0	0	0	0	0	0	0	0	0	0	0
csrA	Carbon storage regulator	46	0	1	1	0	1	0	1	1	1	0	1	0	0	1	1	1	0	0	1	0	1	1	1	0	0	1	0	1	1	1	1	0	0	0	1	1	0	0	0	1	1	0	0	0	0	1	1
ctc	General stress protein CTC	17	0	0	0	1	0	0	0	0	0	0	0	1	0	1	0	1	0	1	0	0	1	0	0	0	0	0	0	0	0	0	0	0	0	0	0	0	0	1	1	0	0	0	1	1	0	0	0
cysS	Cysteine--tRNA ligase	80	0	1	1	0	1	1	1	1	1	1	1	0	1	1	1	1	0	0	1	1	1	1	1	1	0	1	1	1	1	1	1	0	1	1	1	1	1	1	1	1	1	1	1	1	1	1	1
dbpA	ATP-dependent RNA helicase DbpA	11	0	0	0	0	0	0	0	0	1	0	0	0	0	0	0	0	0	0	1	0	1	1	0	0	0	0	0	0	0	0	0	0	1	0	0	0	0	0	0	0	0	0	0	0	0	0	0
deaD	ATP-dependent RNA helicase DeaD	60	0	1	1	0	1	0	0	1	1	0	1	0	1	1	1	1	0	0	1	0	0	1	1	0	0	1	1	1	1	1	1	0	1	0	1	1	0	1	1	0	1	1	1	1	1	1	1
def	Peptide deformylase	83	1	1	1	1	1	1	1	1	1	1	1	1	1	1	1	1	0	1	1	1	0	1	1	1	0	1	1	1	1	1	1	1	1	1	1	1	1	1	1	1	1	1	1	1	1	1	1
degP	Periplasmic serine endoprotease DegP	34	0	1	0	0	1	0	0	1	1	0	0	0	0	0	0	0	0	0	1	0	0	1	1	1	0	1	0	1	0	0	1	0	0	1	1	1	1	0	0	0	0	1	0	0	0	1	1
der	GTPase Der	88	1	1	1	1	1	1	1	1	1	1	1	1	1	1	1	1	1	1	1	1	1	1	1	1	1	1	1	1	1	1	1	0	1	1	1	1	1	1	1	1	1	1	1	1	1	1	1
dnaJ	Chaperone protein DnaJ	88	1	1	1	1	1	1	1	1	1	1	1	1	1	1	1	1	1	1	1	1	1	1	1	1	1	1	1	1	1	1	1	0	1	1	1	1	1	1	1	1	1	1	1	1	1	1	1
dnaK	Chaperone protein DnaK	91	1	1	1	1	1	1	1	1	1	1	1	1	1	1	1	1	1	1	1	1	1	1	1	1	1	1	1	1	1	1	1	1	1	1	1	1	1	1	1	1	1	1	1	1	1	1	1
dtd	D-aminoacyl-tRNA deacylase	10	0	0	0	0	0	0	0	0	0	0	0	0	0	0	0	0	0	0	1	0	1	1	0	0	1	0	0	0	0	0	1	0	1	0	0	0	0	0	0	0	0	1	0	0	0	0	0
dusA	tRNA-dihydrouridine(20/20a) synthase	22	0	1	1	0	0	0	0	1	1	1	0	0	1	0	1	0	0	0	1	0	0	1	0	0	1	0	0	0	0	0	1	0	0	0	0	0	0	0	0	0	0	0	0	0	0	0	0
dusB	tRNA-dihydrouridine synthase B	26	0	0	0	0	0	0	0	1	1	0	0	0	0	0	0	0	0	0	1	1	1	1	0	1	1	0	0	0	0	0	1	0	1	1	0	0	1	0	0	0	0	1	0	0	0	0	0
dusC	tRNA-dihydrouridine(16) synthase	7	0	0	0	0	0	0	0	0	1	0	0	0	0	0	0	0	0	0	1	0	0	1	0	0	1	0	0	0	0	0	1	0	0	0	0	0	0	0	0	0	0	0	0	0	0	0	0
efp	Elongation factor P	76	1	1	1	0	1	0	0	1	1	1	1	0	1	1	1	1	0	0	1	1	1	1	1	1	1	1	1	1	1	1	1	0	1	1	1	1	1	1	1	1	1	1	0	1	1	1	1
engB	putative GTP-binding protein EngB	70	0	1	1	0	1	0	0	1	1	0	1	0	1	1	1	1	0	0	1	1	1	1	1	1	1	1	1	1	0	1	1	0	1	1	1	1	1	1	1	0	0	1	1	1	1	1	1
epmA	Elongation factor P--(R)-beta-lysine ligase	33	0	1	1	0	1	0	0	1	1	0	0	0	1	0	1	1	0	0	1	0	0	0	1	0	0	1	0	1	0	0	1	0	0	0	1	1	0	0	0	0	0	0	0	0	1	1	1
era	GTPase Era	69	1	1	1	0	1	0	1	1	1	0	1	0	1	1	1	1	0	0	1	1	1	1	1	1	1	1	0	1	0	0	1	0	1	1	1	1	1	1	1	0	0	1	0	1	0	1	1
ermC'	rRNA adenine N-6-methyltransferase	1	0	0	0	0	0	0	0	0	0	0	0	0	0	0	0	0	0	0	0	0	0	0	0	0	1	0	0	0	0	0	0	0	0	0	0	0	0	0	0	0	0	0	0	0	0	0	0
ettA	Energy-dependent translational throttle protein EttA	16	0	0	1	0	0	0	0	1	1	0	0	0	0	0	0	0	0	0	1	1	0	1	0	0	1	0	0	0	0	0	1	0	1	0	0	0	0	0	0	0	0	1	0	0	0	0	0
expZ	Nucleotide-binding protein ExpZ	2	0	0	0	0	0	0	0	0	0	0	0	0	0	0	0	0	0	0	0	0	0	1	0	0	0	0	0	0	0	0	0	0	0	0	0	0	0	0	0	0	0	0	0	0	0	0	0
fklB	FKBP-type 22 kDa peptidyl-prolyl cis-trans isomerase	7	0	0	0	0	0	0	0	0	1	0	0	0	0	0	0	0	0	0	1	0	0	1	0	0	0	0	0	0	0	0	1	0	0	0	0	0	0	0	0	0	0	1	0	0	0	0	0
fkpA	FKBP-type peptidyl-prolyl cis-trans isomerase FkpA	27	0	1	0	0	1	0	0	1	1	0	0	0	1	0	0	0	0	0	1	0	0	0	1	0	1	1	0	1	0	0	1	0	0	0	1	1	0	0	0	0	0	0	0	0	0	1	1
fkpB	FKBP-type 16 kDa peptidyl-prolyl cis-trans isomerase	8	0	0	0	0	0	0	0	1	1	0	0	0	0	0	0	0	0	0	1	0	0	1	0	0	0	0	0	0	0	0	1	0	0	0	0	0	0	0	0	0	0	0	0	0	0	0	0
fmt	Methionyl-tRNA formyltransferase	77	0	1	1	0	1	1	1	1	1	1	1	0	1	1	1	1	0	0	1	1	1	1	1	1	1	1	1	1	1	1	1	0	1	1	1	1	1	1	1	1	1	1	1	1	1	1	1
frr	Ribosome-recycling factor	85	1	1	1	0	1	1	1	1	1	1	1	1	1	1	1	1	0	0	1	1	1	1	1	1	1	1	1	1	1	1	1	0	1	1	1	1	1	1	1	1	1	1	1	1	1	1	1
fusA	Elongation factor G	92	1	1	1	1	1	1	1	1	1	1	1	1	1	1	1	1	1	1	1	1	1	1	1	1	1	1	1	1	1	1	1	1	1	1	1	1	1	1	1	1	1	1	1	1	1	1	1
gatA	Glutamyl-tRNA(Gln) amidotransferase subunit A	32	1	0	1	0	0	1	0	0	0	1	0	1	0	0	1	0	0	1	1	1	1	1	0	1	1	0	0	0	0	0	1	1	0	1	0	0	1	0	0	0	0	0	0	0	0	0	0
gatB	Aspartyl/glutamyl-tRNA(Asn/Gln) amidotransferase subunit B	23	1	0	0	0	0	0	0	0	0	1	0	1	0	0	0	0	0	0	1	1	1	1	0	1	1	0	0	0	0	0	0	0	0	1	0	0	1	0	0	0	0	0	0	0	0	0	0
gatC	Glutamyl-tRNA(Gln) amidotransferase subunit C	11	0	0	0	0	0	0	0	0	0	1	0	0	0	0	0	0	0	0	1	0	1	1	0	0	1	0	0	0	0	0	1	0	0	0	0	0	0	0	0	0	0	0	0	0	0	0	0
glnS	Glutamine--tRNA ligase	72	1	1	1	1	1	0	1	1	1	1	1	1	1	1	1	1	0	1	1	0	0	1	1	0	1	1	1	1	1	1	1	0	0	0	1	1	0	1	1	1	1	1	1	1	1	1	1
gltX	Glutamate--tRNA ligase	80	1	1	1	0	1	0	1	1	1	1	1	1	1	1	1	1	0	0	1	0	1	1	1	0	1	1	1	1	1	1	1	0	1	1	1	1	0	1	1	1	1	1	1	1	1	1	1
gluQ	Glutamyl-Q tRNA(Asp) synthetase	15	0	0	1	0	0	0	0	0	1	1	0	0	0	0	1	0	0	0	1	0	0	1	0	0	1	0	0	0	0	0	1	1	0	0	0	0	0	0	0	0	0	0	0	0	0	0	0
glyQ	Glycine--tRNA ligase alpha subunit	69	1	1	1	0	1	1	1	1	1	1	1	0	1	1	1	1	0	0	1	1	1	1	1	1	1	1	1	1	1	1	1	1	0	1	1	1	1	0	0	1	1	0	0	0	1	1	1
glyS	Glycine--tRNA ligase beta subunit	63	0	1	1	0	1	0	1	1	1	1	1	0	1	0	1	1	0	0	1	1	1	1	1	1	1	1	1	1	1	1	1	0	0	1	1	1	1	0	0	1	1	0	0	0	1	1	1
groL	60 kDa chaperonin	85	1	1	1	1	1	1	1	1	1	1	1	1	1	1	1	1	1	1	1	0	1	1	1	0	1	1	1	1	1	1	1	1	1	0	1	1	0	1	1	1	1	1	1	1	1	1	1
groS	10 kDa chaperonin	87	1	1	1	1	1	1	1	1	1	1	1	1	1	1	1	1	1	1	1	1	1	1	1	1	1	1	1	1	1	1	1	1	1	0	1	1	1	1	1	1	1	1	1	1	1	1	1
grpE	Protein GrpE	81	1	1	1	1	1	1	1	1	1	1	1	0	1	1	1	1	1	1	1	1	1	1	0	0	1	1	1	1	1	1	1	1	1	1	0	0	0	1	1	1	1	1	1	1	1	0	0
hflX	GTPase HflX	23	0	0	0	0	0	0	0	0	1	0	0	0	0	0	0	1	0	0	1	0	1	1	0	0	1	0	0	0	1	0	1	0	1	0	0	0	0	0	0	0	1	1	0	0	0	0	0
hfq	RNA-binding protein Hfq	27	0	1	1	0	0	0	0	1	1	0	1	0	1	1	1	1	0	0	1	0	1	1	0	0	1	0	1	0	0	0	1	0	0	0	0	0	0	0	0	0	0	0	0	0	1	0	0
hisS	Histidine--tRNA ligase	72	1	1	1	0	0	1	1	0	1	1	1	0	1	1	1	1	0	0	1	1	1	1	0	1	1	1	1	1	1	1	1	0	1	1	0	0	1	1	1	1	1	1	1	1	1	0	0
hpf	Ribosome hibernation promoting factor	12	0	0	0	0	0	0	0	0	1	0	0	0	0	0	0	0	0	0	1	1	0	1	0	0	0	0	0	0	0	0	0	0	1	0	0	0	0	0	0	0	0	1	0	0	0	0	0
hrpA	ATP-dependent RNA helicase HrpA	1	0	0	0	0	0	0	0	0	0	0	0	0	0	0	0	0	0	0	0	0	0	0	0	0	1	0	0	0	0	0	0	0	0	0	0	0	0	0	0	0	0	0	0	0	0	0	0
hscA	Chaperone protein HscA	25	0	1	0	0	1	0	0	1	1	1	0	0	0	0	0	0	0	0	1	1	0	1	0	1	1	1	0	1	0	0	0	0	0	1	0	0	1	0	0	0	0	0	0	0	0	0	0
hscB	Co-chaperone protein HscB	24	0	1	0	0	0	0	0	1	0	1	0	0	0	0	0	0	0	0	1	1	0	1	0	1	1	1	0	1	0	0	0	0	0	1	0	0	1	0	0	0	0	0	0	0	0	0	0
hslR	Heat shock protein 15	9	0	0	0	0	0	0	0	0	1	0	0	0	0	0	0	0	0	0	1	0	0	1	0	0	0	0	0	0	0	0	1	0	1	0	0	0	0	0	0	0	0	1	0	0	0	0	0
ihfA	Integration host factor subunit alpha	35	0	1	1	0	1	0	0	1	1	0	0	0	1	1	1	0	0	0	0	1	0	1	1	1	1	1	0	0	0	0	0	0	0	1	1	1	1	0	0	0	0	0	0	0	0	0	1
ihfB	Integration host factor subunit beta	37	0	1	1	0	0	0	0	1	0	0	0	0	1	1	1	0	0	0	1	1	0	1	0	1	1	1	0	0	0	0	1	0	0	1	0	0	1	0	0	0	0	1	0	0	0	0	0
ileS	Isoleucine--tRNA ligase	82	1	1	1	0	1	1	1	1	1	1	1	1	1	1	1	1	0	0	1	1	1	1	0	1	1	1	1	1	1	1	1	1	1	1	0	0	1	1	1	1	1	1	1	1	1	0	0
infA	Translation initiation factor IF-1	76	1	1	1	0	0	1	1	1	1	1	1	1	1	1	1	1	1	1	1	1	1	1	0	1	1	1	1	1	1	1	1	1	1	1	0	0	1	1	1	1	1	1	1	1	1	0	0
infB	Translation initiation factor IF-2	83	1	1	1	0	0	1	1	1	1	1	1	1	1	1	1	1	1	1	1	1	1	1	0	1	1	1	1	1	1	1	1	1	1	1	0	0	1	1	1	1	1	1	1	1	1	0	0
infC	Translation initiation factor IF-3	80	1	1	1	0	1	1	1	1	1	1	1	1	1	1	1	1	1	1	1	1	1	1	1	1	1	1	1	1	1	1	1	1	1	1	1	1	1	0	0	1	1	1	0	0	1	1	1
iraD	Anti-adapter protein IraD	1	0	0	0	0	0	0	0	0	0	0	0	0	0	0	0	0	0	0	1	0	0	0	0	0	0	0	0	0	0	0	0	0	0	0	0	0	0	0	0	0	0	0	0	0	0	0	0
iraP	Anti-adapter protein IraP	1	0	0	0	0	0	0	0	0	0	0	0	0	0	0	0	0	0	0	1	0	0	0	0	0	0	0	0	0	0	0	0	0	0	0	0	0	0	0	0	0	0	0	0	0	0	0	0
iscA	Iron-binding protein IscA	17	0	0	0	0	0	0	0	0	1	1	0	0	0	0	0	0	0	0	1	1	0	1	0	0	1	0	1	0	0	0	0	0	0	1	0	0	0	0	0	0	0	1	0	0	0	0	0
iscS	Cysteine desulfurase IscS	71	1	1	1	1	0	1	0	1	1	1	1	0	1	1	1	1	1	1	1	1	1	1	0	0	1	1	1	1	1	1	1	0	1	1	0	0	0	1	1	0	1	1	1	1	1	0	0
iscU	Iron-sulfur cluster assembly scaffold protein IscU	33	1	1	0	0	0	0	0	1	1	1	0	0	1	0	0	0	1	1	1	1	0	1	0	1	1	1	0	1	0	0	0	0	0	1	0	0	1	0	0	0	0	0	0	0	0	0	0
kptA	putative RNA 2'-phosphotransferase	2	0	0	0	0	0	0	0	0	0	0	0	0	0	0	0	0	0	0	1	0	0	0	0	0	0	0	0	0	0	0	0	0	1	0	0	0	0	0	0	0	0	0	0	0	0	0	0
lepA	Elongation factor 4	77	1	1	1	0	0	0	1	1	1	1	1	1	1	1	1	1	0	0	1	1	1	1	0	1	1	1	1	1	1	1	1	0	1	1	0	0	1	1	1	1	1	1	1	1	1	0	0
leuS	Leucine--tRNA ligase	77	1	1	1	0	0	1	1	1	1	1	1	1	1	1	1	1	0	1	1	1	1	1	0	1	1	1	1	1	1	1	1	0	1	1	0	0	1	1	1	1	1	1	1	1	1	0	0
lysS	Lysine--tRNA ligase	59	1	0	1	0	1	0	1	1	1	1	1	1	1	1	1	1	0	0	1	1	1	1	0	0	1	1	0	1	1	1	1	0	1	1	0	0	0	1	1	1	0	0	1	0	1	0	0
lysU	Lysine--tRNA ligase, heat inducible	22	0	0	0	0	0	0	0	1	1	0	0	0	0	0	1	0	0	0	1	0	0	0	0	0	0	0	1	0	0	0	0	1	0	0	0	0	0	0	0	0	1	1	0	1	0	0	0
map	Methionine aminopeptidase	76	0	1	1	0	0	0	1	1	1	1	1	0	1	1	1	1	0	0	1	1	1	1	0	1	1	1	1	1	1	1	1	1	1	1	0	0	1	1	1	1	1	1	1	1	1	0	0
mapB	Methionine aminopeptidase 2	1	0	0	0	0	0	0	0	0	0	0	0	0	0	0	0	0	0	0	0	0	1	0	0	0	0	0	0	0	0	0	0	0	0	0	0	0	0	0	0	0	0	0	0	0	0	0	0
metG	Methionine--tRNA ligase	77	1	1	1	0	0	0	1	1	1	1	1	1	1	1	1	1	0	0	1	1	1	1	0	1	1	1	1	1	1	1	1	0	1	1	0	0	1	1	1	1	1	1	1	1	1	1	0
miaA	tRNA dimethylallyltransferase	65	0	1	1	0	0	1	1	1	1	1	1	0	1	1	1	1	0	0	1	1	1	1	0	1	1	1	1	1	1	1	1	0	1	1	0	0	1	0	0	1	1	1	0	0	1	0	0
miaB	tRNA-2-methylthio-N(6)-dimethylallyladenosine synthase	65	0	1	1	0	0	0	1	1	1	1	0	1	0	1	1	1	0	1	1	1	1	1	0	1	1	1	0	1	0	0	1	1	1	1	0	0	1	1	1	1	0	1	1	1	0	0	0
mnmA	tRNA-specific 2-thiouridylase MnmA	77	1	1	1	0	0	1	1	1	1	1	1	1	1	1	1	1	0	1	1	1	1	1	0	1	1	1	1	1	1	1	1	0	1	1	0	0	1	1	1	1	1	1	1	1	1	0	0
mnmC	tRNA 5-methylaminomethyl-2-thiouridine biosynthesis bifunctional protein MnmC	12	0	0	0	0	0	0	0	0	1	0	0	0	0	0	0	0	0	0	1	0	0	0	0	0	1	0	0	0	0	0	1	0	1	0	0	0	0	0	0	0	0	1	0	0	0	0	0
mnmE	tRNA modification GTPase MnmE	83	1	1	1	0	0	0	1	1	1	1	1	1	1	1	1	1	1	1	1	1	1	1	0	1	1	1	1	1	1	1	1	1	1	1	0	0	1	1	1	1	1	1	1	1	1	0	0
mnmG	tRNA uridine 5-carboxymethylaminomethyl modification enzyme MnmG	83	1	1	1	0	0	1	1	1	1	1	1	1	1	1	1	1	1	1	1	1	1	1	0	1	1	1	1	1	1	1	1	1	1	1	0	0	1	1	1	1	1	1	1	1	1	0	0
mtaB	Threonylcarbamoyladenosine tRNA methylthiotransferase MtaB	30	1	0	0	1	0	0	0	0	0	0	0	1	0	1	0	1	0	1	0	1	1	0	0	0	0	0	0	0	0	0	0	0	1	1	0	0	0	1	1	0	0	1	1	1	0	0	0
nrnA	Bifunctional oligoribonuclease and PAP phosphatase NrnA	14	0	0	0	0	0	0	0	0	0	0	0	0	0	0	0	0	0	0	0	0	1	0	0	0	0	0	0	0	0	0	0	0	1	0	0	0	0	1	1	0	0	1	0	1	0	0	0
obg	GTPase Obg	58	1	1	1	1	1	0	1	1	1	1	0	1	1	1	1	1	0	1	0	0	1	1	0	0	1	1	0	0	1	1	0	1	1	1	0	0	0	1	1	0	0	1	1	1	0	0	0
obgE	GTPase ObgE/CgtA	16	0	0	0	0	0	0	0	1	1	0	1	0	0	0	1	1	0	0	1	0	0	0	0	0	0	0	1	0	0	0	1	0	0	0	0	0	0	0	0	1	1	0	0	0	1	0	0
orn	Oligoribonuclease	43	0	1	1	0	0	0	1	1	1	1	1	0	1	1	1	1	0	0	1	0	0	1	0	0	1	1	1	1	1	1	1	0	0	0	0	0	0	0	0	1	1	0	0	0	1	0	0
pheS	Phenylalanine--tRNA ligase alpha subunit	82	1	1	1	1	1	1	1	1	1	1	1	1	1	1	1	1	0	0	1	1	1	1	0	1	1	1	1	1	1	1	1	0	1	1	0	0	1	1	1	1	1	1	1	1	1	0	1
pheT	Phenylalanine--tRNA ligase beta subunit	79	1	1	1	1	1	0	1	1	1	1	1	1	1	1	1	1	0	0	1	1	1	1	0	1	1	1	1	1	1	1	1	0	1	1	0	0	1	1	1	1	1	1	1	1	1	1	1
pnp	Polyribonucleotide nucleotidyltransferase	80	1	1	1	1	1	0	1	1	1	1	1	1	1	1	1	1	0	1	1	1	1	1	0	1	1	1	1	1	1	1	1	0	1	1	0	0	1	1	1	1	1	1	1	1	1	0	1
ppiA	Peptidyl-prolyl cis-trans isomerase A	7	0	0	0	0	0	0	0	0	1	0	0	0	0	0	0	0	0	0	1	0	0	1	0	0	1	0	0	0	0	0	0	0	0	0	0	0	0	0	0	0	0	0	0	0	0	0	0
ppiB	Peptidyl-prolyl cis-trans isomerase B	10	0	0	0	0	0	0	0	0	1	0	0	0	0	0	0	0	0	0	1	0	1	1	0	0	1	0	0	0	0	0	1	0	0	0	0	0	0	0	0	0	0	1	0	0	0	0	0
ppiD	Peptidyl-prolyl cis-trans isomerase D	27	0	0	0	0	0	0	1	1	1	0	0	0	1	0	1	0	0	0	1	1	0	1	0	0	1	1	1	0	0	0	1	0	0	0	0	0	0	0	0	1	0	0	0	0	1	0	0
prfA	Peptide chain release factor RF1	83	1	1	1	0	0	1	1	1	1	1	1	1	1	1	1	1	0	1	1	1	1	1	0	1	1	1	1	1	1	1	1	1	1	1	0	0	1	1	1	1	1	1	1	1	1	0	0
prfB	Peptide chain release factor RF2	82	1	1	1	0	0	1	1	1	1	1	1	1	1	1	1	1	0	1	1	1	1	1	0	1	1	1	1	1	1	1	1	1	1	1	0	0	1	1	1	1	1	1	1	1	1	0	0
prfC	Peptide chain release factor RF3	28	0	1	1	0	0	0	0	1	1	0	0	0	0	0	1	0	0	0	1	0	0	1	0	0	1	1	0	1	0	0	1	0	1	0	0	0	0	0	0	0	0	1	0	0	0	0	0
prmA	Ribosomal protein L11 methyltransferase	10	0	0	0	0	0	0	0	0	1	0	0	0	0	0	0	0	0	0	1	0	1	1	0	0	1	0	0	0	0	0	1	0	1	0	0	0	0	0	0	0	0	0	0	0	0	0	0
prmB	50S ribosomal protein L3 glutamine methyltransferase	28	0	1	1	0	0	0	1	0	1	0	0	0	1	1	0	1	0	0	1	0	0	1	0	0	1	0	1	0	1	1	1	0	0	0	0	0	0	0	0	0	1	0	0	0	1	0	0
prmC	Release factor glutamine methyltransferase	69	0	1	1	0	0	0	1	1	1	1	1	0	1	1	1	1	0	0	1	1	1	1	0	1	1	1	1	1	1	1	1	0	1	1	0	0	1	1	1	1	1	1	1	1	1	0	0
proS	Proline--tRNA ligase	77	1	1	1	0	0	1	1	1	1	1	1	1	1	1	1	1	0	0	1	1	1	1	0	1	1	1	1	1	1	1	1	0	1	1	0	0	1	1	1	1	1	1	1	1	1	0	0
prpC	2-methylcitrate synthase	6	0	0	0	0	0	0	0	0	0	0	0	0	0	0	0	0	0	0	1	0	1	0	0	0	1	0	0	0	0	0	0	0	0	0	0	0	0	0	0	0	0	1	0	0	0	0	0
psuG	Pseudouridine-5'-phosphate glycosidase	1	0	0	0	0	0	0	0	0	0	0	0	0	0	0	0	0	0	0	1	0	0	0	0	0	0	0	0	0	0	0	0	0	0	0	0	0	0	0	0	0	0	0	0	0	0	0	0
pth	Peptidyl-tRNA hydrolase	66	0	1	1	0	0	0	1	0	1	0	1	0	1	1	1	1	0	0	1	1	1	1	0	1	1	1	1	1	1	1	1	0	1	1	0	0	1	1	1	1	1	1	0	1	1	0	0
queA	S-adenosylmethionine:tRNA ribosyltransferase-isomerase	48	0	1	1	0	1	0	0	1	1	0	0	0	1	1	1	1	0	0	1	1	1	1	0	0	1	1	0	0	1	0	1	0	1	0	0	0	0	1	1	0	0	1	1	1	0	0	1
queC	7-cyano-7-deazaguanine synthase	20	0	0	1	0	0	0	0	0	0	0	0	0	1	1	1	1	0	0	1	1	1	1	0	0	1	1	0	0	0	0	1	0	0	0	0	0	0	0	0	0	0	0	0	0	0	0	0
queD	6-carboxy-5,6,7,8-tetrahydropterin synthase	28	0	1	1	0	0	0	0	0	1	0	0	0	1	1	1	1	0	0	1	0	1	1	0	0	0	1	0	0	0	0	1	0	1	0	0	0	0	1	1	0	0	0	1	0	0	0	0
queE	7-carboxy-7-deazaguanine synthase	32	0	1	1	0	0	0	0	0	1	0	0	0	1	1	1	1	0	0	1	1	1	1	0	0	1	1	0	0	0	0	1	0	1	0	0	0	0	1	1	0	0	1	1	0	0	0	0
queF	NADPH-dependent 7-cyano-7-deazaguanine reductase	21	0	1	1	0	0	0	0	0	1	0	0	0	1	1	1	1	0	0	1	1	1	1	0	0	1	1	0	0	0	0	1	0	0	0	0	0	0	0	0	0	0	0	0	0	0	0	0
queG	Epoxyqueuosine reductase	9	0	0	0	0	0	0	0	0	0	0	0	0	0	0	0	0	0	0	1	0	1	1	0	0	0	0	0	0	0	0	1	0	1	0	0	0	0	0	0	0	0	1	0	0	0	0	0
raiA	Ribosome-associated inhibitor A	2	0	0	0	0	0	0	0	0	0	0	0	0	0	0	0	0	0	0	1	0	0	0	0	0	0	0	0	0	0	0	0	0	0	0	0	0	0	0	0	0	0	0	0	0	0	0	0
rbbA	Ribosome-associated ATPase	2	0	0	0	0	0	0	0	0	0	0	0	0	0	0	0	0	0	0	1	0	0	0	0	0	0	0	0	0	0	0	0	0	0	0	0	0	0	0	0	0	0	0	0	0	0	0	0
rbfA	Ribosome-binding factor A	74	0	1	1	0	0	0	1	1	1	1	1	1	1	1	1	0	0	1	1	1	1	1	0	1	1	1	1	1	1	1	1	0	1	1	0	0	1	1	1	1	1	1	1	1	1	0	0
rbn	Ribonuclease BN	12	0	0	0	0	0	0	0	0	0	0	0	0	0	0	0	0	0	0	1	0	0	0	0	0	0	0	0	0	0	0	0	0	1	0	0	0	0	0	1	0	0	1	1	1	0	0	0
relA	GTP pyrophosphokinase	22	0	0	1	0	0	0	0	0	1	0	1	0	0	1	0	1	0	0	1	1	1	1	0	0	1	0	0	0	0	0	0	0	1	0	0	0	0	0	0	0	0	1	0	0	0	0	0
rhlB	ATP-dependent RNA helicase RhlB	4	0	0	0	0	0	0	0	0	1	0	0	0	0	0	0	0	0	0	1	0	0	1	0	0	0	0	0	0	0	0	0	0	0	0	0	0	0	0	0	0	0	0	0	0	0	0	0
rhlE	ATP-dependent RNA helicase RhlE	15	0	0	1	0	0	0	0	1	1	1	0	0	0	0	0	0	0	0	1	0	0	1	0	0	1	0	0	0	0	0	0	0	1	0	0	0	0	0	0	0	0	1	0	0	0	0	0
rimI	[Ribosomal protein S18]-alanine N-acetyltransferase	11	0	0	1	0	0	0	0	0	1	0	0	0	0	0	0	0	0	0	1	0	1	1	0	0	1	0	0	0	0	0	1	0	0	0	0	0	0	0	0	0	0	0	0	0	0	0	0
rimJ	Putative ribosomal-protein-alanine acetyltransferase	7	0	0	0	0	0	0	0	0	0	0	0	0	0	0	0	0	0	0	1	0	1	1	0	0	0	0	0	0	0	0	1	0	0	0	0	0	0	0	0	0	0	0	0	0	0	0	0
rimK	Ribosomal protein S6--L-glutamate ligase	5	0	0	0	0	0	0	0	0	0	0	0	0	0	0	0	0	0	0	0	0	0	1	0	0	0	0	0	0	0	0	1	0	0	0	0	0	0	0	0	0	0	1	0	0	0	0	0
rimL	Ribosomal-protein-serine acetyltransferase	1	0	0	0	0	0	0	0	0	0	0	0	0	0	0	0	0	0	0	1	0	0	0	0	0	0	0	0	0	0	0	0	0	0	0	0	0	0	0	0	0	0	0	0	0	0	0	0
rimM	Ribosome maturation factor RimM	52	0	1	1	0	0	0	1	0	1	1	1	0	1	1	1	1	0	0	1	1	1	1	0	1	1	0	1	1	1	1	1	0	1	1	0	0	1	0	0	0	1	1	0	0	1	0	0
rimO	Ribosomal protein S12 methylthiotransferase RimO	6	0	0	0	0	0	0	0	0	0	0	0	0	0	0	0	0	0	0	1	0	0	0	0	0	0	0	0	0	0	0	0	0	1	0	0	0	0	0	0	0	0	1	0	0	0	0	0
rimP	Ribosome maturation factor RimP	18	0	1	0	0	0	0	0	0	1	0	0	0	0	0	1	0	0	0	1	1	1	1	0	0	1	0	0	0	0	0	0	0	1	0	0	0	0	0	0	0	0	1	0	0	0	0	0
rlhA	23S rRNA 5-hydroxycytidine synthase	7	0	0	0	0	0	0	1	0	0	0	0	0	0	0	0	0	0	0	0	0	1	0	0	0	0	0	0	0	0	0	0	0	1	0	0	0	0	0	0	1	0	0	0	0	0	0	0
rlmA	23S rRNA (guanine(745)-N(1))-methyltransferase	5	0	0	0	0	0	0	0	0	0	0	0	0	0	0	0	0	0	0	1	0	1	0	0	0	0	0	0	0	0	0	1	0	0	0	0	0	0	0	0	0	0	0	0	0	0	0	0
rlmB	23S rRNA (guanosine-2'-O-)-methyltransferase RlmB	62	1	1	1	0	0	1	1	1	1	1	1	1	1	1	1	1	0	1	1	1	1	1	0	0	1	0	1	0	1	1	0	0	1	0	0	0	0	1	1	1	1	1	1	1	1	0	0
rlmC	23S rRNA (uracil(747)-C(5))-methyltransferase RlmC	2	0	0	0	0	0	0	0	0	0	0	0	0	0	0	0	0	0	0	1	0	0	0	0	0	0	0	0	0	0	0	0	0	0	0	0	0	0	0	0	0	0	0	0	0	0	0	0
rlmD	23S rRNA (uracil(1939)-C(5))-methyltransferase RlmD	6	0	0	0	0	0	0	0	0	0	0	0	0	0	0	0	0	0	0	0	0	0	1	0	0	0	0	0	0	0	0	0	0	0	0	0	0	0	0	0	0	0	0	0	0	0	0	0
rlmE	Ribosomal RNA large subunit methyltransferase E	54	0	1	1	0	0	0	1	1	1	1	1	0	1	1	1	1	0	0	1	1	0	1	0	1	1	1	1	1	1	1	1	0	0	1	0	0	1	0	0	1	1	0	0	0	1	0	0
rlmF	Ribosomal RNA large subunit methyltransferase F	5	0	0	0	0	0	0	0	0	0	0	0	0	0	0	0	0	0	0	1	0	0	1	0	0	0	0	0	0	0	0	0	0	1	0	0	0	0	0	0	0	0	0	0	0	0	0	0
rlmG	Ribosomal RNA large subunit methyltransferase G	5	0	0	0	0	0	0	0	0	0	0	0	0	0	0	0	0	0	0	1	0	0	1	0	0	0	0	0	0	0	0	1	0	0	0	0	0	0	0	0	0	0	0	0	0	0	0	0
rlmH	Ribosomal RNA large subunit methyltransferase H	12	0	0	0	0	0	0	0	0	0	0	0	0	0	0	0	0	0	0	1	0	1	1	0	0	1	0	0	0	0	0	1	0	1	0	0	0	0	0	0	0	0	1	0	0	0	0	0
rlmI	Ribosomal RNA large subunit methyltransferase I	5	0	0	0	0	0	0	0	0	0	0	0	0	0	0	0	0	0	0	1	0	1	1	0	0	0	0	0	0	0	0	0	0	0	0	0	0	0	0	0	0	0	0	0	0	0	0	0
rlmJ	Ribosomal RNA large subunit methyltransferase J	9	0	0	0	0	0	0	0	0	1	0	0	0	0	0	0	0	0	0	1	0	0	0	0	0	1	0	0	0	0	0	1	0	0	0	0	0	0	0	0	0	0	0	0	0	0	0	0
rlmL	Ribosomal RNA large subunit methyltransferase K/L	22	0	0	0	0	1	0	0	0	1	0	0	0	0	0	0	0	0	0	1	0	1	0	0	0	1	1	0	0	0	0	1	0	1	0	0	0	0	0	0	0	0	1	0	0	0	0	0
rlmM	Ribosomal RNA large subunit methyltransferase M	4	0	0	0	0	0	0	0	0	0	0	0	0	0	0	0	0	0	0	1	0	0	1	0	0	0	0	0	0	0	0	1	0	0	0	0	0	0	0	0	0	0	0	0	0	0	0	0
rlmN	Dual-specificity RNA methyltransferase RlmN	52	0	1	1	0	0	0	1	1	1	1	1	0	1	0	1	0	1	0	1	0	1	1	0	0	1	1	1	1	0	1	1	0	1	0	0	0	0	0	0	1	1	1	0	0	1	0	0
rluA	Dual-specificity RNA pseudouridine synthase RluA	6	0	0	0	0	0	0	0	0	1	0	0	0	0	0	0	0	0	0	1	0	0	1	0	0	0	0	0	0	0	0	1	0	0	0	0	0	0	0	0	0	0	1	0	0	0	0	0
rluB	Ribosomal large subunit pseudouridine synthase B	42	0	1	1	0	0	0	0	1	1	1	1	0	1	0	1	0	0	0	1	1	1	0	0	0	0	1	0	1	0	0	1	0	0	0	0	0	0	1	1	0	0	0	1	1	0	0	0
rluC	Ribosomal large subunit pseudouridine synthase C	52	0	1	1	0	0	0	1	1	1	1	1	0	1	1	1	1	0	0	1	1	0	1	0	1	1	1	1	1	1	1	1	0	0	1	0	0	1	0	0	1	0	0	0	0	1	0	0
rluD	Ribosomal large subunit pseudouridine synthase D	78	1	1	1	0	0	0	1	1	1	1	1	1	1	1	1	1	0	0	1	1	1	1	0	1	0	1	1	1	1	1	1	1	1	1	0	0	1	1	1	1	1	1	1	1	1	0	0
rluE	Ribosomal large subunit pseudouridine synthase E	5	0	0	0	0	0	0	0	0	0	0	0	0	0	0	0	0	0	0	1	0	0	1	0	0	1	0	0	0	0	0	0	0	1	0	0	0	0	0	0	0	0	0	0	0	0	0	0
rluF	Dual-specificity RNA pseudouridine synthase RluF	7	0	0	0	0	0	0	0	0	1	0	0	0	0	0	0	0	0	0	1	0	0	0	0	0	1	0	0	0	0	0	0	0	1	0	0	0	0	0	0	0	0	0	0	0	0	0	0
rmf	Ribosome modulation factor	1	0	0	0	0	0	0	0	0	0	0	0	0	0	0	0	0	0	0	1	0	0	0	0	0	0	0	0	0	0	0	0	0	0	0	0	0	0	0	0	0	0	0	0	0	0	0	0
rna	Ribonuclease I	1	0	0	0	0	0	0	0	0	0	0	0	0	0	0	0	0	0	0	1	0	0	0	0	0	0	0	0	0	0	0	0	0	0	0	0	0	0	0	0	0	0	0	0	0	0	0	0
rnb	Exoribonuclease 2	25	0	1	1	0	0	0	0	1	1	1	0	0	0	1	1	1	0	0	1	0	0	0	0	0	1	1	0	1	0	0	1	0	0	0	0	0	0	0	0	0	0	0	0	0	0	0	0
rnc	Ribonuclease 3	64	1	1	1	0	0	0	1	1	1	1	1	0	1	1	1	1	0	0	1	1	1	1	0	1	1	1	1	1	1	1	1	0	1	1	0	0	1	1	1	1	1	1	1	1	1	0	0
rnd	Ribonuclease D	12	0	0	0	0	0	0	0	0	1	0	0	0	0	0	0	0	0	0	1	1	0	1	0	0	0	0	0	0	0	0	1	0	0	1	0	0	0	0	0	0	0	0	0	0	0	0	0
rne	Ribonuclease E	59	0	1	1	0	1	0	1	1	1	0	1	0	1	1	1	1	0	0	1	1	0	1	0	1	1	1	1	1	1	1	1	0	1	1	0	0	1	0	0	1	1	0	0	0	1	0	1
rng	Ribonuclease G	20	0	0	0	0	0	0	0	0	1	0	0	0	0	0	0	0	0	0	1	0	0	1	0	0	1	0	0	0	0	0	1	0	0	0	0	0	0	1	1	0	0	1	1	1	0	0	0
rnhA	Ribonuclease HI	67	0	1	1	0	0	0	1	1	1	0	1	0	1	1	1	1	0	0	1	1	1	1	0	1	1	1	1	1	1	1	1	0	1	1	0	0	0	1	1	1	1	1	1	1	1	0	0
rnhB	Ribonuclease HII	25	0	0	0	0	0	0	0	0	1	0	0	0	0	0	0	0	0	0	1	1	1	1	0	0	1	0	0	0	1	1	1	0	1	1	0	0	0	0	0	0	1	1	0	0	0	0	0
rnhC	Ribonuclease III	1	0	0	0	0	0	0	0	0	0	0	0	0	0	0	0	0	0	0	0	0	1	0	0	0	0	0	0	0	0	0	0	0	0	0	0	0	0	0	0	0	0	0	0	0	0	0	0
rnjA	Ribonuclease J1	1	0	0	0	0	0	0	0	0	0	0	0	0	0	0	0	0	0	0	0	0	1	0	0	0	0	0	0	0	0	0	0	0	0	0	0	0	0	0	0	0	0	0	0	0	0	0	0
rnjB	Ribonuclease J2	1	0	0	0	0	0	0	0	0	0	0	0	0	0	0	0	0	0	0	0	0	1	0	0	0	0	0	0	0	0	0	0	0	0	0	0	0	0	0	0	0	0	0	0	0	0	0	0
rnmV	Ribonuclease M5	1	0	0	0	0	0	0	0	0	0	0	0	0	0	0	0	0	0	0	0	0	1	0	0	0	0	0	0	0	0	0	0	0	0	0	0	0	0	0	0	0	0	0	0	0	0	0	0
rnpA	Ribonuclease P protein component	54	0	0	1	0	0	0	1	1	1	1	1	0	1	1	1	1	0	0	1	1	1	1	1	0	1	1	1	1	1	1	1	0	1	0	0	0	0	0	0	1	1	1	0	1	1	0	0
rnr	Ribonuclease R	47	0	1	1	0	0	0	0	1	1	0	1	0	1	1	1	1	0	0	1	0	1	1	0	0	1	1	0	0	0	0	1	0	1	0	0	0	0	1	1	0	0	1	1	1	0	0	0
rnt	Ribonuclease T	38	0	1	1	0	0	0	0	1	1	0	1	0	1	1	1	1	0	0	1	0	0	1	0	0	0	1	1	1	1	1	1	0	0	0	0	0	0	0	0	0	1	0	0	0	1	0	0
rny	Ribonuclease Y	13	0	0	0	0	0	0	0	0	0	0	0	1	0	0	0	0	0	0	0	0	1	0	0	0	0	0	0	0	0	0	0	0	1	0	0	0	0	1	1	0	0	0	1	1	0	0	0
rph	Ribonuclease PH	15	0	1	0	0	0	0	0	0	1	0	0	0	1	0	0	0	0	0	1	1	1	1	0	0	1	0	0	0	0	0	1	0	0	0	0	0	0	0	0	0	0	0	0	0	0	0	0
rplA	50S ribosomal protein L1	76	1	1	1	0	0	0	1	1	1	1	1	1	1	1	1	0	0	1	1	1	1	1	0	1	1	1	1	1	1	1	1	0	1	1	0	0	1	1	1	1	1	1	1	1	1	0	0
rplB	50S ribosomal protein L2	84	1	1	1	0	0	1	1	1	1	1	1	1	1	1	1	1	1	1	1	1	1	1	0	1	1	1	1	1	1	1	1	1	1	1	0	0	1	1	1	1	1	1	1	1	1	0	0
rplC	50S ribosomal protein L3	80	1	1	1	0	0	1	1	1	1	1	1	1	1	1	1	1	1	1	1	1	1	1	0	1	1	1	1	1	1	1	1	0	1	1	0	0	1	1	1	1	1	1	1	1	1	0	0
rplD	50S ribosomal protein L4	79	1	1	1	0	0	1	1	1	1	1	1	1	1	1	1	1	1	1	1	1	1	1	0	1	1	1	1	1	1	1	1	0	1	1	0	0	1	1	1	1	1	1	1	1	1	0	0
rplE	50S ribosomal protein L5	82	1	1	1	0	0	1	1	1	1	1	1	1	1	1	1	1	1	1	1	1	1	1	0	1	1	1	1	1	1	1	1	1	1	1	0	0	1	1	1	1	1	1	1	1	1	0	0
rplF	50S ribosomal protein L6	81	1	1	1	0	0	1	1	1	1	1	1	1	1	1	1	1	1	1	1	1	1	1	0	1	1	1	1	1	1	1	1	0	1	1	0	0	1	1	1	1	1	1	1	1	1	0	0
rplI	50S ribosomal protein L9	76	0	1	1	0	0	0	1	1	1	1	1	1	1	1	1	1	0	1	1	1	1	1	0	1	1	1	1	1	1	1	1	0	1	1	0	0	1	1	1	1	1	1	1	1	1	0	0
rplJ	50S ribosomal protein L10	63	0	1	1	0	0	0	1	1	1	1	1	1	1	1	1	1	0	0	1	1	1	1	0	1	1	1	1	1	1	1	1	0	1	1	0	0	1	0	0	1	1	1	0	0	1	0	0
rplK	50S ribosomal protein L11	82	1	1	1	0	0	1	1	1	1	1	1	1	1	1	1	1	1	1	1	1	1	1	0	1	1	1	1	1	1	1	1	1	1	1	0	0	1	1	1	1	1	1	1	1	1	0	0
rplL	50S ribosomal protein L7/L12	82	1	1	1	0	0	0	1	1	1	1	1	1	1	1	1	1	1	1	1	1	1	1	0	1	1	1	1	1	1	1	1	1	1	1	0	0	1	1	1	1	1	1	1	1	1	0	0
rplM	50S ribosomal protein L13	77	1	1	1	0	0	1	0	1	1	1	1	1	1	1	1	1	1	0	1	1	1	1	0	1	1	1	1	1	1	1	1	0	1	1	0	0	1	1	1	1	1	1	1	1	1	0	0
rplN	50S ribosomal protein L14	77	1	1	1	0	0	1	1	1	1	1	1	1	1	1	1	0	1	1	1	1	1	1	0	1	1	0	1	1	1	1	1	1	1	1	0	0	1	1	1	1	1	1	1	1	1	0	0
rplO	50S ribosomal protein L15	80	1	1	1	0	1	1	1	1	1	1	1	1	1	1	1	1	0	1	1	1	1	1	0	1	1	1	1	1	1	1	1	1	1	1	0	0	1	1	1	1	1	1	1	1	1	0	0
rplP	50S ribosomal protein L16	82	1	1	1	1	0	1	1	1	1	1	1	1	1	1	1	1	1	1	1	1	1	1	0	1	0	1	1	1	1	1	1	1	1	1	0	0	1	1	1	1	1	1	1	1	1	0	0
rplQ	50S ribosomal protein L17	70	1	1	1	0	0	0	1	1	1	1	1	1	1	1	1	1	0	1	1	1	1	1	0	1	1	1	1	1	1	1	1	0	0	1	0	0	1	1	0	1	1	0	1	1	1	0	0
rplR	50S ribosomal protein L18	77	1	1	1	1	0	1	1	1	1	1	1	1	1	1	1	1	1	1	1	1	1	1	0	1	0	1	1	1	1	1	1	0	1	1	0	0	1	1	1	1	1	1	1	1	1	0	0
rplS	50S ribosomal protein L19	75	1	1	1	0	0	0	1	1	1	1	1	1	1	1	1	1	0	1	1	1	1	1	0	1	1	1	1	1	1	1	1	0	1	1	0	0	1	1	1	1	1	1	1	1	1	0	0
rplT	50S ribosomal protein L20	78	1	1	1	0	0	1	1	1	1	1	1	1	1	0	1	1	1	1	1	1	1	1	0	1	1	1	1	1	1	1	1	0	1	1	0	0	1	1	1	1	1	1	1	1	1	0	0
rplU	50S ribosomal protein L21	66	1	1	1	0	0	0	1	1	1	1	1	0	1	1	1	1	0	1	1	1	1	1	0	1	1	1	1	1	1	1	1	0	0	1	0	0	1	1	1	1	1	1	1	1	1	0	0
rplV	50S ribosomal protein L22	70	0	1	1	0	0	0	1	1	1	1	1	0	1	1	1	1	0	0	1	1	1	1	0	1	1	1	1	1	1	1	1	0	0	1	0	0	1	1	1	1	1	0	1	1	1	0	0
rplW	50S ribosomal protein L23	68	0	0	1	0	0	0	1	1	1	1	1	0	1	1	1	1	0	0	1	1	1	1	0	1	1	1	1	1	1	1	1	0	1	1	0	0	1	1	1	1	1	1	1	1	1	0	0
rplX	50S ribosomal protein L24	73	1	1	1	0	0	0	1	1	1	1	1	1	1	1	1	1	0	0	1	1	1	1	0	1	1	1	1	1	1	1	1	0	1	1	0	0	1	1	1	1	1	1	1	1	1	0	0
rplY	50S ribosomal protein L25	56	1	1	1	0	0	0	1	0	1	1	1	0	1	1	1	1	0	0	1	1	0	1	0	1	1	1	1	1	1	1	1	0	0	1	0	0	1	0	0	0	0	1	0	0	1	0	0
rpmA	50S ribosomal protein L27	80	1	1	1	1	1	0	1	1	1	1	1	1	1	1	1	1	1	1	1	1	1	1	0	1	1	1	1	1	1	1	1	1	1	1	0	0	1	1	0	1	1	1	1	1	1	0	0
rpmB	50S ribosomal protein L28	77	1	1	1	0	0	0	1	1	1	1	1	1	1	1	1	1	1	1	1	1	1	1	0	1	1	1	1	1	1	1	1	0	1	1	0	0	1	1	1	1	1	1	1	1	1	0	0
rpmC	50S ribosomal protein L29	37	0	1	1	0	0	0	0	1	1	1	1	0	1	1	0	1	0	0	1	0	1	1	0	0	1	1	1	1	0	0	1	0	0	0	0	0	0	0	0	0	0	0	0	0	1	0	0
rpmD	50S ribosomal protein L30	50	0	1	1	0	0	0	1	0	1	1	1	0	1	1	1	1	0	0	1	1	1	1	0	0	1	1	1	1	1	0	1	0	1	0	0	0	0	0	0	0	1	1	0	0	1	0	0
rpmE	50S ribosomal protein L31	53	0	0	1	0	0	0	1	1	1	0	1	0	1	1	1	1	0	0	1	0	1	1	0	1	1	1	1	1	1	1	1	0	0	1	0	0	1	0	0	1	1	0	0	0	1	0	0
rpmF	50S ribosomal protein L32	61	1	1	1	0	0	0	1	1	1	1	1	0	1	1	1	1	0	0	1	1	1	1	0	1	1	1	1	1	1	1	1	0	1	1	0	0	1	1	0	1	1	1	0	0	1	0	0
rpmG	50S ribosomal protein L33	71	1	1	1	0	0	1	1	1	1	1	1	1	1	1	1	1	1	0	1	1	1	1	0	1	1	0	1	1	1	1	1	0	1	1	0	0	0	1	1	1	1	0	1	1	1	0	0
rpmH	50S ribosomal protein L34	52	1	1	1	0	0	0	0	1	1	1	1	1	1	1	1	1	0	0	1	1	0	1	0	0	1	0	1	1	1	0	0	0	1	0	0	0	0	1	1	1	1	0	1	1	1	0	0
rpmI	50S ribosomal protein L35	64	1	1	1	0	0	0	1	1	1	0	1	1	1	1	1	1	0	0	1	1	1	1	0	1	1	0	1	1	0	1	1	0	1	1	0	0	1	1	0	1	1	1	1	1	1	0	0
rpmJ	50S ribosomal protein L36	39	1	1	1	0	0	0	1	0	1	1	1	0	1	1	1	1	0	0	1	0	1	1	0	0	0	0	1	1	1	1	0	0	0	0	0	0	0	0	0	0	0	1	0	0	1	0	0
rppH	RNA pyrophosphohydrolase	34	0	1	1	0	0	0	0	1	1	0	1	0	0	1	1	1	0	0	1	1	1	1	0	0	1	0	0	0	1	1	1	0	1	1	0	0	0	0	0	0	1	0	0	0	0	0	0
rpsA	30S ribosomal protein S1	74	1	1	1	0	0	1	1	1	1	1	1	0	1	1	1	1	0	1	1	1	1	1	0	1	1	1	1	1	1	1	1	0	1	1	0	0	1	0	1	1	1	0	1	1	1	0	0
rpsB	30S ribosomal protein S2	81	1	1	1	1	0	1	1	1	1	1	1	1	1	1	1	1	0	1	1	1	1	1	0	1	1	1	1	1	1	1	1	1	1	1	0	0	1	1	1	1	1	1	1	1	1	0	0
rpsC	30S ribosomal protein S3	74	1	1	1	0	0	1	1	1	1	1	1	0	1	1	1	1	1	1	1	1	1	1	0	1	1	0	1	1	1	1	1	1	1	1	0	0	1	1	1	1	1	0	1	1	1	0	0
rpsD	30S ribosomal protein S4	83	1	1	1	0	0	1	1	1	1	1	1	1	1	1	1	1	1	1	1	1	1	1	0	1	1	1	1	1	1	1	1	1	1	1	0	0	1	1	1	1	1	1	1	1	1	0	0
rpsE	30S ribosomal protein S5	75	1	1	1	1	0	1	1	1	1	1	1	0	1	1	1	1	0	1	1	1	1	1	0	1	1	0	1	1	1	1	1	1	1	1	0	0	1	1	1	1	1	1	1	1	1	0	0
rpsF	30S ribosomal protein S6	64	1	1	1	0	0	1	1	1	1	1	1	0	1	0	1	1	0	1	1	1	1	1	0	0	1	1	1	1	1	1	1	0	1	0	0	0	0	1	1	1	1	1	1	1	1	0	0
rpsG	30S ribosomal protein S7	79	1	1	1	0	0	1	1	1	1	1	1	1	1	1	1	1	1	1	1	1	1	1	0	1	1	1	1	1	1	1	1	1	1	1	0	0	1	1	1	1	1	1	1	1	1	0	0
rpsH	30S ribosomal protein S8	80	1	1	1	0	0	1	1	1	1	1	1	1	1	1	1	1	1	1	1	1	1	1	0	1	1	1	1	1	1	1	1	0	1	1	0	0	1	1	1	1	1	1	1	1	1	0	0
rpsI	30S ribosomal protein S9	83	1	1	1	0	0	1	0	1	1	1	1	1	1	1	1	1	1	1	1	1	1	1	0	1	1	1	1	1	1	1	1	1	1	1	0	0	1	1	1	1	1	1	1	1	1	0	0
rpsJ	30S ribosomal protein S10	58	1	1	0	0	0	1	1	1	1	1	1	1	0	0	0	0	1	1	1	1	1	1	0	1	1	0	0	0	1	0	1	0	1	1	0	0	1	1	1	1	1	1	1	1	0	0	0
rpsK	30S ribosomal protein S11	72	1	1	1	0	0	1	1	1	1	1	1	0	1	1	1	1	1	1	1	1	1	1	0	1	1	0	1	1	1	1	1	1	1	1	0	0	1	1	1	1	1	1	1	1	1	0	0
rpsL	30S ribosomal protein S12	76	1	1	1	0	0	1	1	1	1	1	1	1	1	1	1	1	0	1	1	1	1	1	0	1	1	1	1	1	1	1	1	1	1	1	0	0	1	1	1	1	1	1	1	1	1	0	0
rpsM	30S ribosomal protein S13	83	1	1	1	0	0	1	1	1	1	1	1	1	1	1	1	0	1	1	1	1	1	1	0	1	1	1	1	1	1	1	1	1	1	1	0	0	1	1	1	1	1	1	1	1	1	0	0
rpsN	30S ribosomal protein S14	76	1	1	1	0	0	1	1	1	1	1	1	1	1	1	1	1	0	1	1	1	1	1	0	1	1	1	1	1	1	1	1	1	1	1	0	0	1	1	1	1	1	1	1	1	1	0	0
rpsO	30S ribosomal protein S15	72	1	1	1	0	0	0	0	1	1	1	1	1	1	1	1	1	1	0	1	1	1	1	0	1	1	1	1	1	1	1	1	0	1	1	0	0	1	1	1	1	1	1	1	1	1	0	0
rpsP	30S ribosomal protein S16	52	1	1	1	0	0	1	1	1	1	1	1	0	1	1	1	1	0	1	1	0	1	1	0	0	1	1	1	1	1	1	1	0	0	0	0	0	0	0	0	1	1	0	0	0	1	0	0
rpsQ	30S ribosomal protein S17	81	1	1	1	1	0	1	1	1	1	1	1	1	1	1	1	1	0	1	1	1	1	1	0	1	1	1	1	1	1	1	1	0	1	1	0	0	1	1	1	0	1	1	1	1	1	0	0
rpsR	30S ribosomal protein S18	44	0	0	1	0	0	0	1	1	1	0	1	0	1	1	1	1	0	0	1	1	1	1	0	0	1	1	1	1	1	1	1	0	0	0	0	0	0	0	0	1	1	0	0	0	1	0	0
rpsS	30S ribosomal protein S19	81	1	1	1	0	1	1	1	1	1	1	0	1	1	0	1	0	1	1	0	1	1	1	1	1	1	1	1	1	1	1	0	1	1	1	1	1	1	1	1	1	1	1	1	1	1	1	1
rpsT	30S ribosomal protein S20	65	0	1	1	0	0	0	0	1	1	1	1	0	1	1	1	1	0	0	1	1	1	1	0	1	1	1	1	1	1	1	1	0	1	1	0	0	1	0	0	1	1	1	1	1	1	0	0
rpsU	30S ribosomal protein S21	44	0	1	1	0	0	1	0	1	1	1	1	0	1	1	1	1	0	0	1	1	1	1	0	0	1	0	1	1	1	1	1	0	0	0	0	0	0	0	0	1	1	0	0	0	1	0	0
rqcH	Rqc2 RqcH	1	0	0	0	0	0	0	0	0	0	0	0	0	0	0	0	0	0	0	0	0	1	0	0	0	0	0	0	0	0	0	0	0	0	0	0	0	0	0	0	0	0	0	0	0	0	0	0
rsfA	Prespore-specific transcriptional regulator RsfA	1	0	0	0	0	0	0	0	0	0	0	0	0	0	0	0	0	0	0	0	0	1	0	0	0	0	0	0	0	0	0	0	0	0	0	0	0	0	0	0	0	0	0	0	0	0	0	0
rsfS	Ribosomal silencing factor RsfS	35	0	0	0	0	0	1	0	0	1	1	0	0	0	0	0	0	0	0	1	1	1	1	0	0	1	0	0	0	1	1	1	0	1	1	0	0	0	1	1	0	1	1	0	1	0	0	0
rsgA	Small ribosomal subunit biogenesis GTPase RsgA	12	0	0	0	0	0	0	0	0	0	0	0	0	0	0	0	0	0	0	1	0	1	1	0	0	1	0	0	0	0	0	1	0	1	0	0	0	0	0	0	0	0	0	0	0	0	0	0
rsmA	Ribosomal RNA small subunit methyltransferase A	77	1	1	1	1	1	1	1	1	1	0	1	1	1	1	1	1	0	1	1	1	1	1	0	1	1	1	1	1	1	1	1	0	1	1	0	0	1	1	1	1	1	1	1	1	1	0	0
rsmB	Ribosomal RNA small subunit methyltransferase B	17	0	1	0	0	0	0	0	0	1	1	0	0	0	0	1	0	0	0	1	0	1	1	0	0	1	0	0	0	0	0	1	0	1	0	0	0	0	0	0	0	0	1	0	0	0	0	0
rsmC	Ribosomal RNA small subunit methyltransferase C	20	0	1	0	0	1	0	0	0	1	0	1	0	0	0	0	0	0	0	1	0	0	1	0	0	0	1	0	1	0	0	1	0	0	0	0	0	0	0	0	0	0	0	0	0	0	0	0
rsmD	Ribosomal RNA small subunit methyltransferase D	53	0	1	1	0	0	0	0	1	1	0	1	0	1	0	1	0	0	0	1	0	1	1	0	1	1	1	1	1	1	1	1	0	1	1	0	0	1	0	0	1	1	1	0	0	1	0	0
rsmE	Ribosomal RNA small subunit methyltransferase E	32	0	0	0	0	0	0	0	1	0	1	0	0	0	0	0	0	0	0	1	1	1	1	0	1	1	1	1	0	0	0	1	0	1	1	0	0	1	0	0	0	0	1	0	0	1	0	0
rsmF	Ribosomal RNA small subunit methyltransferase F	3	0	0	0	0	0	0	0	0	1	0	0	0	0	0	0	0	0	0	1	0	0	0	0	0	0	0	0	0	0	0	0	0	0	0	0	0	0	0	0	0	0	0	0	0	0	0	0
rsmG	Ribosomal RNA small subunit methyltransferase G	40	1	0	0	0	0	1	0	0	1	0	1	1	1	0	0	0	1	0	1	1	1	1	0	0	1	0	0	0	0	0	1	0	1	0	0	0	0	1	1	0	0	1	1	1	0	0	0
rsmH	Ribosomal RNA small subunit methyltransferase H	79	1	1	1	0	0	1	1	1	1	1	1	0	1	1	1	1	1	1	1	1	1	1	0	1	1	1	1	1	1	1	1	0	1	1	0	0	1	1	1	1	1	1	1	1	1	0	0
rsmI	Ribosomal RNA small subunit methyltransferase I	59	1	1	0	0	0	0	0	1	1	1	1	1	1	1	1	0	0	0	1	1	1	1	0	0	1	1	1	1	1	1	1	0	1	0	0	0	0	1	1	1	1	1	1	1	1	0	0
rsmJ	Ribosomal RNA small subunit methyltransferase J	21	0	1	1	0	0	0	0	1	1	0	0	0	0	0	0	0	0	0	1	0	1	1	0	0	1	1	0	0	0	0	0	0	0	0	0	0	0	0	0	0	0	0	0	0	0	0	0
rsuA	Ribosomal small subunit pseudouridine synthase A	8	0	0	0	0	0	0	0	0	1	0	0	0	0	0	0	0	0	0	0	0	1	1	0	0	1	0	0	0	0	0	1	0	0	0	0	0	0	0	0	0	0	0	0	0	0	0	0
selA	L-seryl-tRNA(Sec) selenium transferase	3	0	0	0	0	0	0	0	0	0	0	0	0	0	0	0	0	0	0	0	0	0	1	0	0	0	0	0	0	0	0	0	0	0	0	0	0	0	0	0	0	0	0	0	0	0	0	0
selB	Selenocysteine-specific elongation factor	4	0	0	0	0	0	0	0	0	1	0	0	0	0	0	0	0	0	0	0	0	0	1	0	0	0	0	0	0	0	0	0	0	0	0	0	0	0	0	0	0	0	0	0	0	0	0	0
selD	Selenide, water dikinase	4	0	0	0	0	0	0	0	0	0	0	0	0	0	0	0	0	0	0	0	0	0	1	0	0	0	0	0	0	0	0	0	0	0	0	0	0	0	0	0	0	0	0	0	0	0	0	0
selU	tRNA 2-selenouridine synthase	4	0	0	0	0	0	0	0	0	0	0	0	0	0	0	0	0	0	0	1	0	0	0	0	0	0	0	0	0	0	0	0	0	0	0	0	0	0	0	0	0	0	0	0	0	0	0	0
serS	Serine--tRNA ligase	78	1	1	1	0	1	0	1	1	1	1	1	1	1	1	1	1	0	1	1	1	1	1	0	1	1	1	1	1	1	1	1	0	1	1	0	0	1	1	1	1	1	1	1	1	1	0	0
slyD	FKBP-type peptidyl-prolyl cis-trans isomerase SlyD	5	0	0	0	0	0	0	0	0	0	0	0	0	0	0	0	0	0	0	1	0	0	1	0	0	1	0	0	0	0	0	1	0	0	0	0	0	0	0	0	0	0	1	0	0	0	0	0
smpB	SsrA-binding protein	78	1	1	1	0	0	1	1	1	1	1	1	1	1	1	1	1	0	1	1	1	1	1	0	1	1	1	1	1	1	1	1	0	1	1	0	0	1	1	1	1	1	1	1	1	1	0	0
srmB	ATP-dependent RNA helicase SrmB	12	0	1	1	0	0	0	0	0	1	0	0	0	0	0	0	0	0	0	1	0	0	0	0	0	0	0	0	0	0	0	1	0	1	0	0	0	0	0	0	0	0	1	0	0	0	0	0
sspB	Stringent starvation protein B	7	0	0	1	0	0	0	0	0	0	0	0	0	0	0	1	0	0	0	1	0	0	1	0	0	0	0	0	0	0	0	1	0	0	0	0	0	0	0	0	0	0	0	0	0	0	0	0
tadA	tRNA-specific adenosine deaminase	74	0	1	1	0	0	1	1	1	1	1	1	0	1	1	1	1	0	0	1	1	1	1	0	1	1	1	1	1	1	1	1	0	1	1	0	0	1	1	1	1	1	1	1	1	1	0	0
tcdA	tRNA threonylcarbamoyladenosine dehydratase	8	0	0	0	0	0	0	0	0	0	0	0	0	0	0	0	0	0	0	1	0	0	1	0	0	1	0	0	0	0	0	1	0	0	0	0	0	0	0	0	0	0	1	0	0	0	0	0
tgt	Queuine tRNA-ribosyltransferase	60	0	1	1	0	0	0	0	1	1	1	1	0	1	1	1	1	0	0	1	1	1	1	0	1	1	1	0	0	1	1	1	0	1	1	0	0	1	1	1	0	1	1	1	0	0	0	0
thiI	tRNA sulfurtransferase	20	0	0	0	0	0	0	0	1	1	0	1	0	0	1	0	1	0	0	1	0	1	1	0	0	0	0	1	0	1	0	1	0	0	0	0	0	0	0	0	0	1	0	0	0	1	0	0
thrS	Threonine--tRNA ligase	72	1	1	1	0	0	0	1	1	1	1	1	0	1	1	1	1	0	0	1	1	1	1	0	1	1	1	1	1	1	1	1	0	1	1	0	0	1	1	1	1	1	1	1	1	1	0	0
thrZ	Threonine--tRNA ligase 2	1	0	0	0	0	0	0	0	0	0	0	0	0	0	0	0	0	0	0	0	0	1	0	0	0	0	0	0	0	0	0	0	0	0	0	0	0	0	0	0	0	0	0	0	0	0	0	0
tig	Trigger factor	43	0	1	1	0	0	0	0	1	1	0	0	0	0	1	1	1	0	0	1	1	1	1	0	1	1	1	1	0	0	0	1	0	1	1	0	0	1	0	0	0	0	1	0	0	1	0	0
tilS	tRNA(Ile)-lysidine synthase	76	1	1	1	0	0	1	1	1	1	1	1	1	1	1	1	1	0	1	1	1	1	1	0	1	1	1	1	1	1	1	1	0	1	1	0	0	1	1	1	1	1	1	1	1	1	0	0
tlyA	16S/23S rRNA (cytidine-2'-O)-methyltransferase TlyA	3	0	0	0	0	0	0	0	0	0	0	0	0	0	0	0	0	0	0	0	1	1	0	0	0	0	0	0	0	0	0	0	0	0	0	0	0	0	0	0	0	0	0	0	0	0	0	0
tmcA	tRNA(Met) cytidine acetyltransferase TmcA	4	0	0	0	0	0	0	0	0	1	0	0	0	0	0	0	0	0	0	1	0	0	0	0	0	0	0	0	0	0	0	1	0	0	0	0	0	0	0	0	0	0	0	0	0	0	0	0
trmA	tRNA/tmRNA (uracil-C(5))-methyltransferase	7	0	0	0	0	0	0	0	0	1	0	0	0	0	1	0	0	0	0	1	0	0	1	0	0	0	0	0	0	0	0	1	0	0	0	0	0	0	0	0	0	0	0	0	0	0	0	0
trmB	tRNA (guanine-N(7)-)-methyltransferase	42	0	1	0	0	0	0	0	1	1	0	1	0	0	0	1	0	0	0	1	0	1	1	0	1	1	1	0	1	0	0	1	0	1	1	0	0	1	0	0	0	0	1	0	0	0	0	0
trmD	tRNA (guanine-N(1)-)-methyltransferase	68	0	1	1	0	0	0	1	1	1	1	1	0	1	1	1	1	0	0	1	1	1	1	0	1	1	1	1	1	1	1	1	0	1	1	0	0	1	1	1	1	1	1	1	1	1	0	0
trmFO	Methylenetetrahydrofolate--tRNA-(uracil-5-)-methyltransferase TrmFO	2	0	0	0	0	0	0	0	0	0	0	0	0	0	0	0	0	0	0	0	0	1	0	0	0	0	0	0	0	0	0	0	0	0	0	0	0	0	0	0	0	0	0	0	0	0	0	0
trmH	tRNA (guanosine(18)-2'-O)-methyltransferase	5	0	0	0	0	0	0	0	0	1	0	0	0	0	0	0	0	0	0	1	0	0	0	0	0	0	0	0	0	0	0	0	0	1	0	0	0	0	0	0	0	0	1	0	0	0	0	0
trmJ	tRNA (cytidine/uridine-2'-O-)-methyltransferase TrmJ	7	0	1	0	0	0	0	0	0	1	0	0	0	0	0	0	0	0	0	1	0	0	1	0	0	0	0	0	0	0	0	1	0	0	0	0	0	0	0	0	0	0	0	0	0	0	0	0
trmK	tRNA (adenine(22)-N(1))-methyltransferase	1	0	0	0	0	0	0	0	0	0	0	0	0	0	0	0	0	0	0	0	0	1	0	0	0	0	0	0	0	0	0	0	0	0	0	0	0	0	0	0	0	0	0	0	0	0	0	0
trmL	tRNA (cytidine(34)-2'-O)-methyltransferase	10	0	0	0	0	0	0	0	0	0	0	0	0	0	0	0	0	0	0	1	0	1	1	0	0	0	0	0	0	0	0	1	0	1	0	0	0	0	0	0	0	0	0	0	0	0	0	0
trmO	tRNA (adenine(37)-N6)-methyltransferase	6	0	0	0	0	0	0	0	0	1	0	0	0	0	0	0	0	0	0	1	0	0	1	0	0	1	0	0	0	0	0	0	0	0	0	0	0	0	0	0	0	0	0	0	0	0	0	0
trmR	tRNA 5-hydroxyuridine methyltransferase	11	0	0	0	0	0	0	0	0	0	0	0	0	0	0	0	0	0	0	0	0	1	1	0	0	1	0	0	0	0	0	0	0	1	1	0	0	0	0	0	0	0	1	0	0	0	0	0
trpS	Tryptophan--tRNA ligase	69	1	1	1	0	0	0	1	1	1	0	1	1	1	1	1	1	0	1	1	1	1	0	0	1	1	1	1	1	1	1	1	0	1	1	0	0	1	1	1	1	1	1	1	1	1	0	0
truA	tRNA pseudouridine synthase A	75	1	1	1	0	0	0	1	1	1	1	1	1	1	1	1	1	0	1	1	1	1	1	0	1	1	1	1	1	1	1	1	0	1	1	0	0	1	1	1	1	1	1	1	1	1	0	0
truB	tRNA pseudouridine synthase B	63	0	1	1	0	1	0	0	0	1	1	1	0	1	1	1	1	0	0	1	1	1	1	0	0	1	1	1	1	1	1	1	0	1	1	0	0	0	1	1	0	1	1	0	1	1	0	0
truC	tRNA pseudouridine synthase C	4	0	0	0	0	0	0	0	0	0	0	0	0	0	0	0	0	0	0	1	0	0	0	0	0	0	0	0	0	0	0	1	0	0	0	0	0	0	0	0	0	0	1	0	0	0	0	0
truD	tRNA pseudouridine synthase D	5	0	0	0	0	0	0	0	0	1	0	0	0	0	0	0	0	0	0	1	0	0	1	0	0	0	0	0	0	0	0	1	0	0	0	0	0	0	0	0	0	0	0	0	0	0	0	0
tsaB	tRNA threonylcarbamoyladenosine biosynthesis protein TsaB	58	0	1	1	0	0	0	1	1	1	1	1	0	1	1	1	1	0	0	1	0	1	1	0	0	0	1	0	1	1	1	1	0	1	0	0	0	0	1	1	1	1	1	1	1	1	0	0
tsaC	Threonylcarbamoyl-AMP synthase	49	0	1	1	0	0	0	1	1	1	0	0	0	0	1	1	1	0	0	1	0	0	1	0	0	1	1	1	1	1	1	1	0	0	0	0	0	0	1	1	1	1	1	1	1	1	0	0
tsaD	tRNA N6-adenosine threonylcarbamoyltransferase	74	0	1	1	0	0	1	0	1	1	1	1	0	1	1	1	1	1	0	1	1	1	1	0	1	1	1	1	1	1	1	1	0	1	1	0	0	1	1	1	1	1	1	1	1	1	0	0
tsaE	tRNA threonylcarbamoyladenosine biosynthesis protein TsaE	34	0	1	1	0	0	0	0	0	1	0	1	0	1	1	1	0	0	0	1	1	1	1	0	0	1	0	0	0	1	1	1	0	1	0	0	0	0	0	0	0	1	1	0	0	0	0	0
tsf	Elongation factor Ts	75	1	1	1	0	1	0	1	1	1	1	1	0	1	1	1	1	0	0	1	1	1	1	0	1	1	1	1	1	1	1	1	0	1	1	0	0	1	1	1	1	1	1	1	1	1	0	0
ttcA	tRNA-cytidine(32) 2-sulfurtransferase	8	0	0	0	0	0	0	0	1	0	0	0	0	0	0	0	0	0	0	1	0	0	1	0	0	1	0	0	0	0	0	0	0	0	0	0	0	0	0	0	0	0	0	0	0	0	0	0
tuaA	Putative undecaprenyl-phosphate N-acetylgalactosaminyl 1-phosphate transferase	1	0	0	0	0	0	0	0	0	0	0	0	0	0	0	0	0	0	0	0	0	1	0	0	0	0	0	0	0	0	0	0	0	0	0	0	0	0	0	0	0	0	0	0	0	0	0	0
tufA	Elongation factor Tu	27	1	0	1	0	0	1	1	0	0	1	1	1	0	0	1	0	0	1	0	1	0	1	0	0	1	0	0	0	0	0	0	1	0	1	0	0	0	0	0	0	0	1	0	0	0	0	0
tufB	Elongation factor Tu 2	30	0	1	0	0	1	0	1	1	1	0	1	0	1	1	1	1	0	0	0	0	0	0	0	0	0	0	1	1	1	1	1	0	0	0	0	0	0	0	0	1	1	0	0	0	1	1	0
tusA	Sulfur carrier protein TusA	36	0	1	1	0	0	0	1	1	1	1	1	0	1	1	1	0	0	0	1	0	1	1	0	0	1	1	0	1	0	0	1	0	0	0	0	0	0	0	0	0	0	0	0	0	0	0	0
tusB	Protein TusB	31	0	1	1	0	0	0	1	1	1	0	1	0	1	1	1	1	0	0	1	0	0	1	0	0	0	1	0	1	0	0	1	0	0	0	0	0	0	0	0	0	0	0	0	0	0	0	0
tusC	Protein TusC	29	0	1	1	0	0	0	1	0	1	0	1	0	1	1	1	1	0	0	1	0	0	0	0	0	0	1	0	1	0	0	1	0	0	0	0	0	0	0	0	0	0	0	0	0	0	0	0
tusD	Sulfurtransferase TusD	30	0	0	1	0	0	0	1	1	1	0	1	0	1	1	1	1	0	0	1	0	0	0	0	0	0	1	0	1	0	0	1	0	0	0	0	0	0	0	0	0	0	0	0	0	0	0	0
tusE	Sulfurtransferase TusE	35	0	1	1	0	0	0	1	1	1	0	1	0	1	1	1	0	0	0	1	0	0	1	0	0	0	1	0	1	1	1	1	0	0	0	0	0	0	0	0	1	1	0	0	0	0	0	0
typA	GTP-binding protein TypA/BipA	45	0	1	1	0	1	0	0	1	1	1	1	0	1	0	1	0	0	0	1	1	1	1	0	1	1	1	0	1	0	0	1	0	1	1	0	0	1	0	0	0	0	1	0	0	0	0	0
tyrS	Tyrosine--tRNA ligase	65	1	1	1	0	1	0	1	1	1	1	1	0	1	1	1	1	0	0	1	1	1	1	0	1	1	1	1	1	1	1	1	0	1	1	0	0	1	0	0	1	1	1	0	0	1	0	0
valS	Valine--tRNA ligase	77	1	1	1	0	0	0	1	1	1	1	1	1	1	1	1	1	0	1	1	1	1	1	0	1	1	1	1	1	1	1	1	0	1	1	0	0	1	1	1	1	1	1	1	1	1	0	0
yaaA	Peroxide stress resistance protein YaaA	11	0	0	0	0	0	0	0	1	1	0	0	0	0	0	0	0	0	0	1	0	0	1	0	0	1	0	0	0	0	0	1	0	1	0	0	0	0	0	0	0	0	0	0	0	0	0	0
ybaA	ribosomal RNA methyltransferase YbxB	3	0	0	0	0	0	0	0	0	0	0	0	0	0	0	0	0	0	0	1	0	0	0	0	0	0	0	0	0	0	0	0	0	0	0	0	0	0	0	0	0	0	0	0	0	0	0	0
ybaK	Cys-tRNA(Pro)/Cys-tRNA(Cys) deacylase YbaK	6	0	0	0	0	0	0	0	0	0	0	0	0	0	0	0	0	0	0	1	0	0	1	0	0	1	0	0	0	0	0	0	0	0	0	0	0	0	0	0	0	0	0	0	0	0	0	0
ybeY	Endoribonuclease YbeY	75	1	1	1	0	0	0	1	1	1	1	1	1	1	0	1	1	0	1	1	1	1	1	0	1	1	1	1	1	1	1	1	0	1	1	0	0	1	1	1	1	1	1	1	1	1	0	0
ycaO	Ribosomal protein S12 methylthiotransferase accessory factor YcaO	3	0	0	0	0	0	0	0	0	1	0	0	0	0	0	0	0	0	0	1	0	0	0	0	0	0	0	0	0	0	0	0	0	0	0	0	0	0	0	0	0	0	0	0	0	0	0	0
yceD	Large ribosomal RNA subunit accumulation protein YceD	6	0	0	0	0	0	0	0	0	0	0	0	0	0	0	0	0	0	0	1	0	0	1	0	0	1	0	0	0	0	0	1	0	0	0	0	0	0	0	0	0	0	0	0	0	0	0	0
ychF	Ribosome-binding ATPase YchF, engD	65	0	1	1	0	0	0	0	1	0	1	1	0	1	1	1	1	0	0	1	1	1	1	0	1	1	1	1	1	1	1	1	0	1	1	0	0	1	1	1	0	1	1	1	1	1	0	0
yciH	putative protein YciH	8	0	0	0	0	0	0	0	0	1	0	0	0	0	0	0	0	0	0	1	0	0	1	0	0	0	0	0	0	0	0	1	0	0	0	0	0	0	0	0	0	0	0	0	0	0	0	0
ydaF	Putative ribosomal N-acetyltransferase YdaF	3	0	0	0	0	0	0	0	0	0	0	0	0	0	0	0	0	0	0	0	0	1	1	0	0	0	0	0	0	0	0	0	0	1	0	0	0	0	0	0	0	0	0	0	0	0	0	0
yeiP	Elongation factor P-like protein	3	0	0	0	0	0	0	0	0	1	0	0	0	0	0	0	0	0	0	0	0	0	0	0	0	0	0	0	0	0	0	1	0	0	0	0	0	0	0	0	0	0	0	0	0	0	0	0
yfiC	tRNA1(Val) (adenine(37)-N6)-methyltransferase	8	0	0	0	0	0	0	0	0	0	0	0	0	0	0	0	0	0	0	1	0	1	0	0	0	0	0	0	0	0	0	0	0	1	0	0	0	0	0	0	0	0	1	0	0	0	0	0
yfiF	putative tRNA/rRNA methyltransferase YfiF	4	0	0	0	0	0	0	0	0	1	0	0	0	0	0	0	0	0	0	1	0	0	0	0	0	0	0	0	0	0	0	1	0	0	0	0	0	0	0	0	0	0	0	0	0	0	0	0
ygfZ	tRNA-modifying protein YgfZ	51	0	1	1	0	0	0	0	1	1	1	1	0	1	1	1	1	0	0	1	1	0	1	0	1	1	1	1	1	1	1	1	0	0	1	0	0	1	0	0	0	1	0	0	0	1	0	0
yhaM	3'-5' exoribonuclease YhaM	1	0	0	0	0	0	0	0	0	0	0	0	0	0	0	0	0	0	0	0	0	1	0	0	0	0	0	0	0	0	0	0	0	0	0	0	0	0	0	0	0	0	0	0	0	0	0	0
yhbY	RNA-binding protein YhbY	3	0	0	0	0	0	0	0	0	1	0	0	0	0	0	0	0	0	0	0	0	0	0	0	0	0	0	0	0	0	0	1	0	0	0	0	0	0	0	0	0	0	0	0	0	0	0	0
yibL	putative protein YibL	3	0	0	0	0	0	0	0	0	0	0	0	0	0	0	0	0	0	0	1	0	0	0	0	0	0	0	0	0	0	0	0	0	0	0	0	0	0	0	0	0	0	0	0	0	0	0	0
yihI	Der GTPase-activating protein YihI	4	0	0	0	0	0	0	0	0	1	0	0	0	0	0	0	0	0	0	1	0	0	0	0	0	0	0	0	0	0	0	1	0	0	0	0	0	0	0	0	0	0	0	0	0	0	0	0
yqfG	putative protein YqfG	1	0	0	0	0	0	0	0	0	0	0	0	0	0	0	0	0	0	0	1	0	0	0	0	0	0	0	0	0	0	0	0	0	0	0	0	0	0	0	0	0	0	0	0	0	0	0	0
yqgF	Putative pre-16S rRNA nuclease	55	1	1	1	0	0	0	1	1	1	1	1	1	1	1	1	1	0	0	1	0	0	1	0	1	1	1	1	1	1	1	1	0	0	0	0	0	1	0	0	0	1	0	0	1	1	0	0
yrrK	Putative pre-16S rRNA nuclease	12	0	0	0	0	0	0	0	0	0	0	0	0	0	0	0	0	0	1	0	1	1	0	0	0	0	0	0	0	0	0	0	0	1	0	0	0	0	0	1	0	0	1	1	0	0	0	0
ywlC	Threonylcarbamoyl-AMP synthase	8	0	0	0	0	0	0	0	0	0	0	0	0	0	0	0	0	0	0	0	1	1	0	0	0	0	0	0	0	0	0	0	0	0	1	0	0	0	0	0	0	0	0	0	0	0	0	0
[truncated: 45 more columns]
