# Supplementary material for: The Minimal Translation Machinery: What We Can Learn From Naturally and Experimentally Reduced Genomes
Source: Front Microbiol. 2022 Apr 11;13:858983. doi: 10.3389/fmicb.2022.858983 (PMC9035817; doi:10.3389/fmicb.2022.858983)
Supplement: Supplementary Material 4 — Comparison among cosym, bcc, ssz, JCVI-syn3.0, and DEG datasets (Escherichia coli and Bacillus subtilis) used in the study (XLSX file). The abbreviation code is the same as in Supplementary Material 1. [file Data_Sheet_4.xlsx]

## Sheet: comparison of datasets
Genes	COSYM	bcc	ssz	JCVI-Syn3.0 organism	DEG.eco	Goodall,et al, 2018	DEG.bsu	Koo et al. 2017	Subtiwiki-2022	essential.DEG.ECO+BSU	PROPOSAL	Subprocess	Product
alaA	NO	NO	NO	NO	NO	NO	NO	NO	NO	NO	NO	tRNA aminoacylation	Glutamate-pyruvate aminotransferase AlaA
alaS	YES	YES	YES	YES	YES	YES	YES	YES	YES	YES	YES	tRNA aminoacylation	Alanine--tRNA ligase
rplJ	NO	YES	YES	YES	YES	NO	YES	YES	YES	YES	NO	Ribosomal proteins	50S ribosomal protein L10
arfB	NO	NO	NO	NO	NO	NO	NO	NO	NO	NO	NO	Translation	Peptidyl-tRNA hydrolase ArfB
argS	YES	YES	YES	YES	YES	YES	YES	YES	YES	YES	YES	tRNA aminoacylation	Arginine--tRNA ligase
asnS	YES	YES	YES	YES	YES	YES	NO	NO	NO	YES	YES	tRNA aminoacylation	Asparagine--tRNA ligase
aspS	YES	YES	YES	YES	YES	YES	YES	YES	YES	YES	YES	tRNA aminoacylation	Aspartate--tRNA ligase
bsn	NO	NO	NO	NO	NO	NO	NO	NO	NO	NO	NO	RNA processing	Extracellular ribonuclease
cbpA	NO	NO	NO	NO	NO	NO	NO	NO	NO	NO	NO	Ribosome assembly	Curved DNA-binding protein
cca	YES	YES	YES	NO	YES	YES	YES	YES	YES	YES	YES	tRNA aminoacylation	Multifunctional CCA protein
clpB	NO	NO	YES	NO	NO	NO	NO	NO	NO	NO	NO	Ribosome assembly	Chaperone protein ClpB
cmoA	NO	NO	YES	NO	NO	NO	NO	NO	NO	NO	NO	tRNA modification	Carboxy-S-adenosyl-L-methionine synthase
cmoB	NO	NO	YES	NO	YES	NO	NO	NO	NO	YES	NO	tRNA modification	tRNA U34 carboxymethyltransferase
cmoM	NO	NO	NO	NO	NO	NO	NO	NO	NO	NO	NO	tRNA modification	tRNA 5-carboxymethoxyuridine methyltransferase
cnoX	NO	NO	NO	NO	NO	NO	NO	NO	NO	NO	NO	Ribosome assembly	Chaperedoxin
csdE	NO	NO	NO	NO	YES	NO	NO	NO	NO	YES	NO	tRNA modification	Sulfur acceptor protein CsdE
cshB	NO	NO	NO	NO	NO	NO	NO	NO	NO	NO	NO	Ribosome assembly	DEAD-box ATP-dependent RNA helicase CshB
csrA	NO	YES	YES	NO	YES	YES	NO	NO	NO	YES	NO	Translation	Carbon storage regulator
ctc	NO	NO	NO	NO	NO	NO	NO	NO	NO	NO	NO	Translation	General stress protein CTC
cysS	YES	YES	YES	YES	YES	YES	YES	YES	YES	YES	YES	tRNA aminoacylation	Cysteine--tRNA ligase
dbpA	NO	NO	NO	NO	NO	NO	NO	NO	NO	NO	NO	Ribosome assembly	ATP-dependent RNA helicase DbpA
deaD	YES	YES	YES	YES	NO	NO	NO	NO	NO	NO	YES	Ribosome assembly	ATP-dependent RNA helicase DeaD
def	YES	YES	YES	YES	YES	YES	NO	NO	NO	YES	YES	Translation	Peptide deformylase
degP	NO	NO	YES	NO	NO	NO	NO	NO	NO	NO	NO	Ribosome assembly	Periplasmic serine endoprotease DegP
der	YES	YES	YES	YES	YES	YES	NO	YES	YES	YES	YES	Ribosome assembly	GTPase Der
dnaJ	YES	YES	YES	YES	NO	NO	NO	NO	NO	NO	YES	Ribosome assembly	Chaperone protein DnaJ
dnaK	YES	YES	YES	YES	YES	unclear	NO	NO	NO	YES	YES	Ribosome assembly	Chaperone protein DnaK
dtd	NO	NO	NO	NO	NO	NO	NO	NO	NO	NO	NO	tRNA aminoacylation	D-aminoacyl-tRNA deacylase
dusA	NO	YES	YES	NO	NO	NO	NO	NO	NO	NO	NO	tRNA modification	tRNA-dihydrouridine(20/20a) synthase
rpmC	NO	NO	YES	YES	YES	NO	YES	NO	NO	YES	NO	Ribosomal proteins	50S ribosomal protein L29
dusC	NO	NO	NO	NO	NO	NO	NO	NO	NO	NO	NO	tRNA modification	tRNA-dihydrouridine(16) synthase
efp	YES	YES	YES	YES	YES	unclear	NO	NO	NO	YES	YES	Translation	Elongation factor P
engB	YES	YES	YES	YES	YES	YES	YES	YES	YES	YES	YES	Ribosome assembly	putative GTP-binding protein EngB
epmA	NO	NO	YES	NO	YES	NO	NO	NO	NO	YES	NO	Translation	Elongation factor P--(R)-beta-lysine ligase
era	YES	YES	YES	YES	YES	YES	NO	YES	YES	YES	YES	Ribosome assembly	GTPase Era
ermC	NO	NO	NO	NO	NO	NO	NO	NO	NO	NO	NO	rRNA modifications	rRNA adenine N-6-methyltransferase
ettA	NO	NO	NO	NO	NO	NO	NO	NO	NO	NO	NO	Translation	Energy-dependent translational throttle protein EttA
expZ	NO	NO	NO	NO	NO	NO	NO	NO	NO	NO	NO	Translation	Nucleotide-binding protein ExpZ
fklB	NO	NO	NO	NO	NO	NO	NO	NO	NO	NO	NO	Translation	FKBP-type 22 kDa peptidyl-prolyl cis-trans isomerase
fkpA	NO	NO	YES	NO	NO	NO	NO	NO	NO	NO	NO	Translation	FKBP-type peptidyl-prolyl cis-trans isomerase FkpA
fkpB	NO	NO	NO	NO	NO	NO	NO	NO	NO	NO	NO	Translation	FKBP-type 16 kDa peptidyl-prolyl cis-trans isomerase
fmt	YES	YES	YES	YES	YES	YES	YES	NO	NO	YES	YES	Translation	Methionyl-tRNA formyltransferase
frr	YES	YES	YES	YES	YES	YES	YES	YES	YES	YES	YES	Translation	Ribosome-recycling factor
fusA	YES	YES	YES	YES	YES	YES	YES	YES	YES	YES	YES	Translation	Elongation factor G
rpmD	NO	YES	YES	YES	YES	NO	YES	YES	YES	YES	NO	Ribosomal proteins	50S ribosomal protein L30
rpmE	NO	YES	YES	YES	NO	NO	YES	NO	NO	YES	NO	Ribosomal proteins	50S ribosomal protein L31
rpmF	NO	YES	YES	YES	NO	NO	YES	NO	NO	YES	NO	Ribosomal proteins	50S ribosomal protein L32
glnS	YES	YES	YES	NO	YES	YES	NO	NO	NO	YES	YES	tRNA aminoacylation	Glutamine--tRNA ligase
gltX	YES	YES	YES	YES	YES	YES	YES	YES	YES	YES	YES	tRNA aminoacylation	Glutamate--tRNA ligase
gluQ	NO	NO	NO	NO	NO	NO	NO	NO	NO	NO	NO	tRNA modification	Glutamyl-Q tRNA(Asp) synthetase
glyQ	YES	YES	YES	NO	YES	YES	YES	YES	YES	YES	YES	tRNA aminoacylation	Glycine--tRNA ligase alpha subunit
glyS	YES	YES	YES	YES	YES	YES	YES	YES	YES	YES	YES	tRNA aminoacylation	Glycine--tRNA ligase beta subunit
groL	YES	YES	YES	NO	YES	YES	YES	YES	YES	YES	YES	Ribosome assembly	60 kDa chaperonin
groS	YES	YES	YES	NO	YES	YES	YES	YES	YES	YES	YES	Ribosome assembly	10 kDa chaperonin
grpE	YES	YES	YES	YES	YES	YES	NO	NO	NO	YES	YES	Ribosome assembly	Protein GrpE
hflX	NO	NO	NO	NO	NO	NO	NO	NO	NO	NO	NO	Ribosome assembly	GTPase HflX
hfq	NO	NO	YES	NO	YES	NO	NO	NO	NO	YES	NO	Ribosome assembly	RNA-binding protein Hfq
hisS	YES	YES	YES	YES	YES	YES	YES	YES	YES	YES	YES	tRNA aminoacylation	Histidine--tRNA ligase
hpf	NO	NO	NO	NO	NO	NO	NO	NO	NO	NO	NO	Translation	Ribosome hibernation promoting factor
hrpA	NO	NO	NO	NO	NO	unclear	NO	NO	NO	NO	NO	RNA processing	ATP-dependent RNA helicase HrpA
hscA	NO	YES	NO	NO	YES	YES	NO	NO	NO	YES	NO	Ribosome assembly	Chaperone protein HscA
hscB	NO	YES	NO	NO	YES	unclear	NO	NO	NO	YES	NO	Ribosome assembly	Co-chaperone protein HscB
hslR	NO	NO	NO	NO	NO	NO	NO	NO	NO	NO	NO	Ribosome assembly	Heat shock protein 15
ihfA	NO	YES	YES	NO	NO	YES	NO	NO	NO	YES	NO	Translation	Integration host factor subunit alpha
ihfB	NO	YES	YES	NO	NO	NO	NO	NO	NO	NO	NO	Translation	Integration host factor subunit beta
ileS	YES	YES	YES	YES	YES	YES	YES	YES	YES	YES	YES	tRNA aminoacylation	Isoleucine--tRNA ligase
infA	YES	YES	YES	YES	YES	YES	YES	YES	YES	YES	YES	Translation	Translation initiation factor IF-1
infB	YES	YES	YES	YES	YES	YES	YES	YES	YES	YES	YES	Translation	Translation initiation factor IF-2
infC	YES	YES	YES	YES	YES	YES	YES	YES	YES	YES	YES	Translation	Translation initiation factor IF-3
iraD	NO	NO	NO	NO	NO	NO	NO	NO	NO	NO	NO	Translation	Anti-adapter protein IraD
iraP	NO	NO	NO	NO	NO	NO	NO	NO	NO	NO	NO	Translation	Anti-adapter protein IraP
iscA	NO	NO	NO	NO	NO	unclear	NO	NO	NO	NO	YES	tRNA modification	Iron-binding protein IscA
iscS	YES	YES	YES	YES	YES	YES	YES	YES	YES	YES	YES	tRNA modification	Cysteine desulfurase IscS
iscU	YES	YES	NO	YES	YES	YES	YES	YES	YES	YES	YES	tRNA modification	Iron-sulfur cluster assembly scaffold protein IscU
kptA	NO	NO	NO	NO	NO	NO	NO	NO	NO	NO	NO	RNA processing	putative RNA 2'-phosphotransferase
lepA	YES	YES	YES	YES	NO	unclear	NO	NO	NO	NO	YES	Translation	Elongation factor 4
leuS	YES	YES	YES	YES	YES	YES	YES	YES	YES	YES	YES	tRNA aminoacylation	Leucine--tRNA ligase
lysS	YES	YES	YES	YES	NO	YES	YES	YES	YES	YES	YES	tRNA aminoacylation	Lysine--tRNA ligase
lysU	NO	NO	NO	NO	NO	NO	NO	NO	NO	NO	NO	tRNA aminoacylation	Lysine--tRNA ligase, heat inducible
map	YES	YES	YES	YES	YES	YES	NO	NO	NO	YES	YES	Translation	Methionine aminopeptidase
mapB	NO	NO	NO	NO	NO	NO	NO	NO	NO	NO	NO	Translation	Methionine aminopeptidase 2
metG	YES	YES	YES	YES	YES	YES	NO	YES	YES	YES	YES	tRNA aminoacylation	Methionine--tRNA ligase
miaA	YES	YES	YES	NO	YES	NO	NO	NO	NO	YES	YES	tRNA modification	tRNA dimethylallyltransferase
miaB	YES	YES	NO	NO	NO	NO	NO	NO	NO	NO	YES	tRNA modification	tRNA-2-methylthio-N(6)-dimethylallyladenosine synthase
mnmA	YES	YES	YES	YES	YES	YES	YES	YES	YES	YES	YES	tRNA modification	tRNA-specific 2-thiouridylase MnmA
mnmC	NO	NO	NO	NO	NO	NO	NO	NO	NO	NO	NO	tRNA modification	tRNA 5-methylaminomethyl-2-thiouridine biosynthesis bifunctional protein MnmC
mnmE	YES	YES	YES	YES	YES	NO	NO	NO	NO	YES	YES	tRNA modification	tRNA modification GTPase MnmE
mnmG	YES	YES	YES	YES	NO	NO	NO	NO	NO	NO	YES	tRNA modification	tRNA uridine 5-carboxymethylaminomethyl modification enzyme MnmG
mtaB	NO	NO	NO	NO	NO	NO	NO	NO	NO	NO	NO	tRNA modification	Threonylcarbamoyladenosine tRNA methylthiotransferase MtaB
rpmJ	NO	YES	YES	YES	NO	NO	YES	NO	NO	YES	NO	Ribosomal proteins	50S ribosomal protein L36
obg	YES	YES	YES	NO	NO	NO	YES	YES	YES	YES	YES	Ribosome assembly	GTPase Obg
rpsP	NO	YES	YES	YES	YES	YES	YES	YES	YES	YES	YES	Ribosomal proteins	30S ribosomal protein S16
orn	NO	YES	YES	NO	YES	YES	NO	NO	NO	YES	NO	RNA processing	Oligoribonuclease
pheS	YES	YES	YES	YES	YES	YES	YES	YES	YES	YES	YES	tRNA aminoacylation	Phenylalanine--tRNA ligase alpha subunit
pheT	YES	YES	YES	YES	YES	YES	YES	YES	YES	YES	YES	tRNA aminoacylation	Phenylalanine--tRNA ligase beta subunit
pnp	YES	YES	YES	NO	YES	unclear	NO	NO	NO	YES	YES	RNA processing	Polyribonucleotide nucleotidyltransferase
ppiA	NO	NO	NO	NO	NO	NO	NO	NO	NO	NO	NO	Translation	Peptidyl-prolyl cis-trans isomerase A
ppiB	NO	NO	NO	NO	YES	unclear	NO	NO	NO	YES	NO	Translation	Peptidyl-prolyl cis-trans isomerase B
ppiD	NO	YES	YES	NO	NO	NO	NO	NO	NO	NO	NO	Translation	Peptidyl-prolyl cis-trans isomerase D
prfA	YES	YES	YES	YES	YES	YES	YES	YES	YES	YES	YES	Translation	Peptide chain release factor 1
prfB	YES	YES	YES	NO	NO	YES	YES	YES	YES	YES	YES	Translation	Peptide chain release factor RF2
prfC	NO	NO	YES	NO	NO	NO	NO	NO	NO	NO	NO	Translation	Peptide chain release factor RF3
rpsR	NO	YES	YES	YES	YES	NO	YES	YES	YES	YES	YES	Ribosomal proteins	30S ribosomal protein S18
prmB	NO	NO	YES	NO	NO	unclear	NO	NO	NO	NO	NO	Ribosome assembly	50S ribosomal protein L3 glutamine methyltransferase
prmC	YES	YES	YES	YES	YES	YES	NO	NO	NO	YES	YES	Ribosome assembly	Release factor glutamine methyltransferase
proS	YES	YES	YES	YES	YES	YES	YES	YES	YES	YES	YES	tRNA aminoacylation	Proline--tRNA ligase
prpC	NO	NO	NO	NO	NO	NO	NO	NO	NO	NO	NO	Ribosome assembly	2-methylcitrate synthase
psuG	NO	NO	NO	NO	NO	NO	NO	NO	NO	NO	NO	rRNA modifications	Pseudouridine-5'-phosphate glycosidase
pth	YES	YES	YES	YES	YES	YES	YES	NO	YES	YES	YES	Translation	Peptidyl-tRNA hydrolase
queA	YES	NO	YES	NO	NO	NO	NO	NO	NO	NO	YES	tRNA modification	S-adenosylmethionine:tRNA ribosyltransferase-isomerase
queC	NO	NO	NO	NO	NO	NO	NO	NO	NO	NO	NO	tRNA modification	7-cyano-7-deazaguanine synthase
queD	NO	NO	YES	NO	NO	NO	NO	NO	NO	NO	NO	tRNA modification	6-carboxy-5,6,7,8-tetrahydropterin synthase
queE	NO	NO	YES	NO	NO	NO	NO	NO	NO	NO	NO	tRNA modification	7-carboxy-7-deazaguanine synthase
queF	NO	NO	YES	NO	NO	NO	NO	NO	NO	NO	NO	tRNA modification	NADPH-dependent 7-cyano-7-deazaguanine reductase
queG	NO	NO	NO	NO	NO	NO	NO	NO	NO	NO	NO	tRNA modification	Epoxyqueuosine reductase
raiA	NO	NO	NO	NO	NO	NO	NO	NO	NO	NO	NO	Ribosome assembly	Ribosome-associated inhibitor A
rbbA	NO	NO	NO	NO	NO	NO	NO	NO	NO	NO	NO	Translation	Ribosome-associated ATPase
rbfA	YES	YES	YES	YES	NO	YES	NO	NO	NO	YES	YES	Ribosome assembly	30S ribosome-binding factor
rbn	NO	NO	NO	NO	NO	NO	NO	NO	NO	NO	NO	RNA processing	Ribonuclease BN
rpsU	NO	YES	YES	YES	NO	NO	YES	NO	NO	YES	NO	Ribosomal proteins	30S ribosomal protein S21
rhlB	NO	NO	NO	NO	NO	NO	NO	NO	NO	NO	NO	Ribosome assembly	ATP-dependent RNA helicase RhlB
rhlE	NO	NO	NO	NO	NO	NO	NO	NO	NO	NO	NO	Ribosome assembly	ATP-dependent RNA helicase RhlE
rimI	NO	NO	NO	NO	YES	NO	NO	NO	NO	YES	NO	Ribosome assembly	[Ribosomal protein S18]-alanine N-acetyltransferase
rimJ	NO	NO	NO	NO	NO	NO	NO	NO	NO	NO	NO	Ribosome assembly	[Ribosomal protein S5]-alanine N-acetyltransferase
rimK	NO	NO	NO	NO	NO	NO	NO	NO	NO	NO	NO	Ribosome assembly	Ribosomal protein S6--L-glutamate ligase
rimL	NO	NO	NO	NO	YES	NO	NO	NO	NO	YES	NO	Ribosome assembly	Ribosomal-protein-serine acetyltransferase
obgE	NO	NO	NO	YES	YES	YES	NO	NO	NO	YES	NO	Ribosome assembly	GTPase ObgE/CgtA
rimO	NO	NO	NO	NO	YES	NO	NO	NO	NO	YES	NO	Ribosome assembly	Ribosomal protein S12 methylthiotransferase RimO
prmA	NO	NO	NO	YES	NO	NO	NO	NO	NO	NO	NO	Ribosome assembly	Ribosomal protein L11 methyltransferase
rlhA	NO	NO	NO	NO	NO	NO	NO	NO	NO	NO	NO	rRNA modifications	23S rRNA 5-hydroxycytidine synthase
rlmA	NO	NO	NO	NO	NO	NO	NO	NO	NO	NO	NO	rRNA modifications	23S rRNA (guanine(745)-N(1))-methyltransferase
rlmB	YES	NO	YES	YES	NO	NO	NO	NO	NO	NO	YES	rRNA modifications	23S rRNA (guanosine-2'-O-)-methyltransferase RlmB
rlmC	NO	NO	NO	NO	NO	NO	NO	NO	NO	NO	NO	rRNA modifications	23S rRNA (uracil(747)-C(5))-methyltransferase RlmC
rlmD	NO	NO	NO	NO	NO	NO	NO	NO	NO	NO	NO	rRNA modifications	23S rRNA (uracil(1939)-C(5))-methyltransferase RlmD
rlmE	YES	YES	YES	NO	NO	unclear	NO	NO	NO	NO	YES	rRNA modifications	Ribosomal RNA large subunit methyltransferase E
rlmF	NO	NO	NO	NO	NO	NO	NO	NO	NO	NO	NO	rRNA modifications	Ribosomal RNA large subunit methyltransferase F
rlmG	NO	NO	NO	NO	NO	NO	NO	NO	NO	NO	NO	rRNA modifications	Ribosomal RNA large subunit methyltransferase G
rimM	NO	YES	YES	YES	YES	NO	NO	NO	NO	YES	YES	Ribosome assembly	Ribosome maturation factor RimM
rlmI	NO	NO	NO	NO	NO	NO	NO	NO	NO	NO	NO	rRNA modifications	Ribosomal RNA large subunit methyltransferase I
rlmJ	NO	NO	NO	NO	NO	NO	NO	NO	NO	NO	NO	rRNA modifications	Ribosomal RNA large subunit methyltransferase J
rlmL	NO	NO	NO	NO	NO	NO	NO	NO	NO	NO	NO	rRNA modifications	Ribosomal RNA large subunit methyltransferase K/L
rlmM	NO	NO	NO	NO	NO	NO	NO	NO	NO	NO	NO	rRNA modifications	Ribosomal RNA large subunit methyltransferase M
rlmN	YES	YES	YES	NO	NO	NO	NO	NO	NO	NO	YES	rRNA modifications	Dual-specificity RNA methyltransferase RlmN
rimP	NO	NO	YES	YES	YES	NO	NO	NO	NO	YES	NO	Ribosome assembly	Ribosome maturation factor RimP
rluB	NO	YES	YES	NO	YES	NO	NO	NO	NO	YES	NO	rRNA modifications	Ribosomal large subunit pseudouridine synthase B
rluC	YES	YES	YES	NO	NO	NO	NO	NO	NO	NO	YES	rRNA modifications	Ribosomal large subunit pseudouridine synthase C
rluD	YES	YES	YES	YES	YES	YES	NO	NO	NO	YES	YES	rRNA modifications	Ribosomal large subunit pseudouridine synthase D
rluE	NO	NO	NO	NO	NO	NO	NO	NO	NO	NO	NO	rRNA modifications	Ribosomal large subunit pseudouridine synthase E
rluF	NO	NO	NO	NO	NO	NO	NO	NO	NO	NO	NO	rRNA modifications	Dual-specificity RNA pseudouridine synthase RluF
rmf	NO	NO	NO	NO	NO	NO	NO	NO	NO	NO	NO	Translation	Ribosome modulation factor
rna	NO	NO	NO	NO	NO	NO	NO	NO	NO	NO	NO	RNA processing	Ribonuclease I
rnb	NO	YES	YES	NO	NO	unclear	NO	NO	NO	NO	NO	RNA processing	Exoribonuclease 2
rnc	YES	YES	YES	YES	YES	unclear	YES	YES	YES	YES	YES	RNA processing	Ribonuclease 3
rnd	NO	NO	NO	NO	NO	unclear	NO	NO	NO	NO	NO	RNA processing	Ribonuclease D
rne	YES	NO	YES	NO	YES	unclear	NO	NO	NO	YES	YES	RNA processing	Ribonuclease E
rng	NO	NO	NO	NO	NO	NO	NO	NO	NO	NO	NO	RNA processing	Ribonuclease G
rnhA	YES	NO	YES	NO	YES	unclear	NO	NO	NO	YES	YES	RNA processing	Ribonuclease HI
rnhB	NO	NO	NO	NO	YES	unclear	NO	NO	NO	YES	NO	RNA processing	Ribonuclease HII
rnhC	NO	NO	NO	NO	NO	NO	NO	NO	NO	NO	NO	RNA processing	Ribonuclease HIII
rsgA	NO	NO	NO	YES	NO	NO	YES	NO	NO	YES	NO	Ribosome assembly	Small ribosomal subunit biogenesis GTPase RsgA
srmB	NO	NO	YES	YES	NO	NO	NO	NO	NO	NO	NO	Ribosome assembly	ATP-dependent RNA helicase SrmB
yqgF	NO	YES	YES	YES	YES	NO	NO	NO	NO	YES	NO	Ribosome assembly	Putative pre-16S rRNA nuclease
rnpA	YES	YES	YES	YES	YES	YES	YES	YES	YES	YES	YES	RNA processing	Ribonuclease P protein component
nrnA	NO	NO	NO	YES	NO	NO	NO	NO	NO	NO	NO	RNA processing	Bifunctional oligoribonuclease and PAP phosphatase NrnA
rnt	NO	YES	YES	NO	YES	YES	NO	NO	NO	YES	NO	RNA processing	Ribonuclease T
rnjA	NO	NO	NO	YES	NO	NO	YES	YES	NO	YES	NO	RNA processing	Ribonuclease J1
rph	NO	NO	YES	NO	NO	NO	NO	NO	NO	NO	NO	RNA processing	Ribonuclease PH
rplA	YES	YES	YES	YES	NO	YES	YES	NO	NO	YES	YES	Ribosomal proteins	50S ribosomal protein L1
rplB	YES	YES	YES	YES	YES	YES	YES	YES	YES	YES	YES	Ribosomal proteins	50S ribosomal protein L2
rplC	YES	YES	YES	YES	YES	YES	YES	YES	YES	YES	YES	Ribosomal proteins	50S ribosomal protein L3
rplD	YES	YES	YES	YES	YES	YES	YES	YES	YES	YES	YES	Ribosomal proteins	50S ribosomal protein L4
rplE	YES	YES	YES	YES	YES	YES	YES	YES	YES	YES	YES	Ribosomal proteins	50S ribosomal protein L5
rplF	YES	YES	YES	YES	YES	YES	YES	YES	YES	YES	YES	Ribosomal proteins	50S ribosomal protein L6
rplI	YES	YES	YES	YES	NO	NO	YES	NO	NO	YES	YES	Ribosomal proteins	50S ribosomal protein L9
rnjB	NO	NO	NO	YES	NO	YES	NO	NO	NO	NO	NO	RNA processing	Ribonuclease J2
rplK	YES	YES	YES	YES	NO	YES	NO	NO	NO	NO	YES	Ribosomal proteins	50S ribosomal protein L11
rplL	YES	YES	YES	YES	YES	YES	YES	YES	YES	YES	YES	Ribosomal proteins	50S ribosomal protein L7/L12
rplM	YES	YES	YES	YES	YES	YES	YES	YES	YES	YES	YES	Ribosomal proteins	50S ribosomal protein L13
rplN	YES	YES	YES	YES	YES	YES	YES	YES	YES	YES	YES	Ribosomal proteins	50S ribosomal protein L14
rplO	YES	YES	YES	YES	YES	YES	YES	NO	NO	YES	YES	Ribosomal proteins	50S ribosomal protein L15
rplP	YES	YES	YES	YES	YES	YES	YES	YES	YES	YES	YES	Ribosomal proteins	50S ribosomal protein L16
rplQ	YES	YES	YES	YES	YES	YES	YES	YES	YES	YES	YES	Ribosomal proteins	50S ribosomal protein L17
rplR	YES	NO	YES	YES	YES	YES	YES	YES	YES	YES	YES	Ribosomal proteins	50S ribosomal protein L18
rplS	YES	YES	YES	YES	YES	YES	YES	YES	YES	YES	YES	Ribosomal proteins	50S ribosomal protein L19
rplT	YES	YES	YES	YES	YES	YES	YES	YES	YES	YES	YES	Ribosomal proteins	50S ribosomal protein L20
rplU	YES	YES	YES	YES	YES	YES	YES	YES	YES	YES	YES	Ribosomal proteins	50S ribosomal protein L21
rplV	YES	YES	YES	YES	YES	YES	YES	YES	NO	YES	YES	Ribosomal proteins	50S ribosomal protein L22
rplW	YES	YES	YES	YES	YES	YES	YES	YES	NO	YES	YES	Ribosomal proteins	50S ribosomal protein L23
rplX	YES	YES	YES	YES	YES	YES	YES	YES	YES	YES	YES	Ribosomal proteins	50S ribosomal protein L24
rplY	NO	YES	NO	NO	YES	YES	NO	NO	NO	YES	NO	Ribosomal proteins	50S ribosomal protein L25
rpmA	YES	YES	YES	YES	YES	YES	YES	YES	YES	YES	YES	Ribosomal proteins	50S ribosomal protein L27
rpmB	YES	YES	YES	YES	YES	YES	YES	NO	NO	YES	YES	Ribosomal proteins	50S ribosomal protein L28
rnmV	NO	NO	NO	YES	NO	YES	NO	NO	NO	NO	NO	RNA processing	Ribonuclease M5
rnr	NO	NO	YES	YES	NO	YES	NO	NO	NO	NO	NO	RNA processing	Ribonuclease R
rny	NO	NO	NO	YES	NO	unclear	YES	NO	YES	YES	NO	RNA processing	Ribonuclease Y
rlmH	NO	NO	NO	YES	YES	YES	NO	NO	NO	YES	NO	rRNA modifications	Ribosomal RNA large subunit methyltransferase H
rpmG	YES	YES	YES	NO	NO	NO	YES	NO	NO	YES	YES	Ribosomal proteins	50S ribosomal protein L33
rpmH	YES	YES	YES	YES	YES	YES	YES	NO	NO	YES	YES	Ribosomal proteins	50S ribosomal protein L34
rpmI	YES	YES	YES	YES	NO	YES	YES	NO	NO	YES	YES	Ribosomal proteins	50S ribosomal protein L35
rluA	NO	NO	NO	YES	YES	unclear	NO	NO	NO	YES	NO	rRNA modifications	Dual-specificity RNA pseudouridine synthase RluA
rppH	NO	NO	YES	NO	NO	NO	NO	NO	NO	NO	NO	RNA processing	RNA pyrophosphohydrolase
rpsA	YES	YES	YES	NO	YES	YES	NO	NO	NO	YES	YES	Ribosomal proteins	30S ribosomal protein S1
rpsB	YES	YES	YES	YES	YES	YES	YES	YES	YES	YES	YES	Ribosomal proteins	30S ribosomal protein S2
rpsC	YES	YES	YES	YES	YES	YES	YES	YES	YES	YES	YES	Ribosomal proteins	30S ribosomal protein S3
rpsD	YES	YES	YES	YES	YES	YES	YES	YES	YES	YES	YES	Ribosomal proteins	30S ribosomal protein S4
rpsE	YES	YES	YES	YES	YES	YES	YES	YES	YES	YES	YES	Ribosomal proteins	30S ribosomal protein S5
rpsF	YES	YES	YES	YES	YES	YES	YES	NO	NO	YES	YES	Ribosomal proteins	30S ribosomal protein S6
rpsG	YES	YES	YES	YES	YES	YES	YES	YES	YES	YES	YES	Ribosomal proteins	30S ribosomal protein S7
rpsH	YES	YES	YES	YES	YES	YES	YES	YES	YES	YES	YES	Ribosomal proteins	30S ribosomal protein S8
rpsI	YES	YES	YES	NO	YES	YES	YES	YES	YES	YES	YES	Ribosomal proteins	30S ribosomal protein S9
rpsJ	YES	YES	YES	YES	YES	YES	YES	YES	YES	YES	YES	Ribosomal proteins	30S ribosomal protein S10
rpsK	YES	YES	YES	YES	YES	YES	YES	YES	YES	YES	YES	Ribosomal proteins	30S ribosomal protein S11
rpsL	YES	YES	YES	YES	YES	YES	YES	YES	YES	YES	YES	Ribosomal proteins	30S ribosomal protein S12
rpsM	YES	YES	YES	YES	YES	YES	YES	YES	YES	YES	YES	Ribosomal proteins	30S ribosomal protein S13
rpsN	YES	YES	YES	YES	YES	YES	YES	YES	YES	YES	YES	Ribosomal proteins	30S ribosomal protein S14
rpsO	YES	YES	YES	YES	YES	YES	YES	YES	YES	YES	YES	Ribosomal proteins	30S ribosomal protein S15
rsmG	NO	NO	NO	YES	NO	YES	NO	NO	NO	YES	NO	rRNA modifications	Ribosomal RNA small subunit methyltransferase G
rpsQ	YES	YES	YES	YES	YES	YES	YES	YES	YES	YES	YES	Ribosomal proteins	30S ribosomal protein S17
rsuA	NO	NO	NO	YES	NO	YES	NO	NO	NO	YES	NO	rRNA modifications	Ribosomal small subunit pseudouridine synthase A
rpsS	YES	YES	YES	YES	YES	YES	YES	YES	YES	YES	YES	Ribosomal proteins	30S ribosomal protein S19
rpsT	YES	YES	YES	YES	YES	YES	YES	NO	NO	YES	YES	Ribosomal proteins	30S ribosomal protein S20
arfA	NO	NO	NO	YES	NO	YES	NO	NO	NO	YES	NO	Translation	Alternative ribosome-rescue factor A
rqcH	NO	NO	NO	NO	NO	NO	NO	NO	NO	NO	NO	Translation	Rqc2 homolog RqcH. Ribosome quality control system
rsfA	NO	NO	NO	NO	NO	NO	YES	NO	NO	YES	NO	Translation	Prespore-specific transcriptional regulator RsfA
rsfS	NO	NO	NO	NO	NO	NO	NO	NO	NO	NO	NO	Translation	Ribosomal silencing factor RsfS
relA	NO	NO	NO	YES	YES	YES	NO	NO	NO	YES	NO	Translation	GTP pyrophosphokinase
rsmA	YES	YES	YES	YES	NO	NO	NO	NO	NO	NO	YES	rRNA modifications	Ribosomal RNA small subunit methyltransferase A
rsmB	NO	NO	YES	NO	NO	NO	NO	NO	NO	NO	NO	rRNA modifications	Ribosomal RNA small subunit methyltransferase B
rsmC	NO	YES	YES	NO	NO	NO	NO	NO	NO	NO	NO	rRNA modifications	Ribosomal RNA small subunit methyltransferase C
rsmD	YES	YES	NO	YES	YES	NO	NO	NO	NO	YES	YES	rRNA modifications	Ribosomal RNA small subunit methyltransferase D
rsmE	NO	NO	NO	NO	NO	NO	NO	NO	NO	NO	NO	rRNA modifications	Ribosomal RNA small subunit methyltransferase E
rsmF	NO	NO	NO	NO	NO	NO	NO	NO	NO	NO	NO	rRNA modifications	Ribosomal RNA small subunit methyltransferase F
tufA	NO	NO	NO	YES	YES	NO	YES	YES	YES	YES	YES	Translation	Elongation factor Tu
rsmH	YES	YES	YES	YES	YES	NO	NO	NO	NO	YES	YES	rRNA modifications	Ribosomal RNA small subunit methyltransferase H
rsmI	YES	YES	YES	YES	YES	NO	NO	NO	NO	YES	YES	rRNA modifications	Ribosomal RNA small subunit methyltransferase I
rsmJ	NO	NO	YES	NO	NO	NO	NO	NO	NO	NO	NO	rRNA modifications	Ribosomal RNA small subunit methyltransferase J
tufB	NO	YES	YES	YES	YES	NO	NO	NO	NO	YES	YES	Translation	Elongation factor Tu 2
selA	NO	NO	NO	NO	NO	NO	NO	NO	NO	NO	NO	tRNA aminoacylation	L-seryl-tRNA(Sec) selenium transferase
selB	NO	NO	NO	NO	NO	NO	NO	NO	NO	NO	NO	Translation	Selenocysteine-specific elongation factor
selD	NO	NO	NO	NO	YES	NO	NO	NO	NO	YES	NO	tRNA modification	Selenide, water dikinase
selU	NO	NO	NO	NO	NO	NO	NO	NO	NO	NO	NO	tRNA modification	tRNA 2-selenouridine synthase
serS	YES	YES	YES	YES	YES	YES	YES	YES	YES	YES	YES	tRNA aminoacylation	Serine--tRNA ligase
slyD	NO	NO	NO	NO	YES	NO	NO	NO	NO	YES	NO	Translation	FKBP-type peptidyl-prolyl cis-trans isomerase SlyD
smpB	YES	YES	YES	YES	NO	NO	NO	NO	NO	NO	YES	Translation	SsrA-binding protein
yhaM	NO	NO	NO	YES	NO	NO	NO	NO	NO	NO	NO	Translation	3'-5' exoribonuclease YhaM
sspB	NO	NO	NO	NO	NO	NO	NO	NO	NO	NO	NO	Translation	Stringent starvation protein B
tadA	YES	YES	YES	NO	YES	YES	NO	NO	NO	YES	YES	tRNA modification	tRNA-specific adenosine deaminase
tcdA	NO	NO	NO	NO	NO	NO	NO	NO	NO	NO	NO	tRNA modification	tRNA threonylcarbamoyladenosine dehydratase
tgt	YES	NO	YES	NO	NO	NO	NO	NO	NO	NO	YES	tRNA modification	Queuine tRNA-ribosyltransferase
gatA	NO	NO	NO	YES	NO	NO	YES	YES	YES	YES	NO	tRNA aminoacylation	Glutamyl-tRNA(Gln) amidotransferase subunit A
thrS	YES	YES	YES	YES	YES	YES	NO	NO	NO	YES	YES	tRNA aminoacylation	Threonine--tRNA ligase
thrZ	NO	NO	NO	NO	NO	NO	NO	NO	NO	NO	NO	tRNA aminoacylation	Threonine--tRNA ligase 2
tig	NO	NO	YES	NO	NO	NO	NO	NO	NO	NO	NO	Translation	Trigger factor
tilS	YES	YES	YES	YES	YES	YES	NO	YES	YES	YES	YES	tRNA modification	tRNA(Ile)-lysidine synthase
tlyA	NO	NO	NO	NO	NO	NO	NO	NO	NO	NO	NO	rRNA modifications	16S/23S rRNA (cytidine-2'-O)-methyltransferase TlyA
tmcA	NO	NO	NO	NO	NO	NO	NO	NO	NO	NO	NO	tRNA modification	tRNA(Met) cytidine acetyltransferase TmcA
trmA	NO	NO	NO	NO	NO	NO	NO	NO	NO	NO	NO	tRNA modification	tRNA/tmRNA (uracil-C(5))-methyltransferase
trmB	YES	NO	YES	NO	NO	NO	NO	NO	NO	NO	YES	tRNA modification	tRNA (guanine-N(7)-)-methyltransferase
trmD	YES	YES	YES	YES	YES	YES	YES	YES	YES	YES	YES	tRNA modification	tRNA (guanine-N(1)-)-methyltransferase
gatB	NO	NO	NO	YES	NO	NO	YES	YES	YES	YES	NO	tRNA aminoacylation	Aspartyl/glutamyl-tRNA(Asn/Gln) amidotransferase subunit B
gatC	NO	NO	NO	YES	NO	NO	YES	YES	YES	YES	NO	tRNA aminoacylation	Glutamyl-tRNA(Gln) amidotransferase subunit C
trmJ	NO	NO	YES	NO	NO	NO	NO	NO	NO	NO	NO	tRNA modification	tRNA (cytidine/uridine/adenosine-2'-O-)-methyltransferase TrmJ
dusB	NO	NO	NO	YES	NO	NO	NO	NO	NO	NO	NO	tRNA modification	tRNA-dihydrouridine synthase B
trmL	NO	NO	NO	NO	NO	NO	YES	NO	NO	YES	NO	tRNA modification	tRNA (cytidine(34)-2'-O)-methyltransferase
trmO	NO	NO	NO	NO	NO	NO	NO	NO	NO	NO	NO	tRNA modification	tRNA (adenine(37)-N6)-methyltransferase
trmR	NO	NO	NO	NO	NO	NO	NO	NO	NO	NO	NO	tRNA modification	tRNA 5-hydroxyuridine methyltransferase
trpS	YES	YES	YES	YES	YES	YES	YES	YES	YES	YES	YES	tRNA aminoacylation	Tryptophan--tRNA ligase
truA	YES	YES	YES	YES	NO	NO	NO	NO	NO	NO	YES	tRNA modification	tRNA pseudouridine synthase A
truB	YES	YES	YES	YES	NO	NO	NO	NO	NO	NO	YES	tRNA modification	tRNA pseudouridine synthase B
truC	NO	NO	NO	NO	NO	NO	NO	NO	NO	NO	NO	tRNA modification	tRNA pseudouridine synthase C
truD	NO	NO	NO	NO	NO	NO	NO	NO	NO	NO	NO	tRNA modification	tRNA pseudouridine synthase D
tsaB	YES	YES	YES	YES	YES	YES	YES	YES	YES	YES	YES	tRNA modification	tRNA threonylcarbamoyladenosine biosynthesis protein TsaB
tsaC	YES	NO	YES	YES	YES	YES	YES	NO	NO	YES	YES	tRNA modification	Threonylcarbamoyl-AMP synthase
tsaD	YES	YES	YES	YES	YES	YES	NO	YES	YES	YES	YES	tRNA modification	tRNA N6-adenosine threonylcarbamoyltransferase
thiI	NO	NO	NO	YES	NO	YES	NO	NO	NO	NO	YES	tRNA modification	tRNA sulfurtransferase
tsf	YES	YES	YES	YES	YES	YES	YES	YES	YES	YES	YES	Translation	Elongation factor Ts
ttcA	NO	NO	NO	NO	NO	NO	NO	NO	NO	NO	NO	tRNA modification	tRNA-cytidine(32) 2-sulfurtransferase
tuaA	NO	NO	NO	NO	NO	NO	NO	NO	NO	NO	NO	tRNA modification	Putative undecaprenyl-phosphate N-acetylgalactosaminyl 1-phosphate transferase
trmFO	NO	NO	NO	YES	NO	NO	NO	NO	NO	NO	NO	tRNA modification	Methylenetetrahydrofolate--tRNA-(uracil-5-)-methyltransferase TrmFO
trmH	NO	NO	NO	YES	NO	NO	NO	NO	NO	NO	NO	tRNA modification	tRNA (guanosine(18)-2'-O)-methyltransferase
tusA	YES	YES	YES	NO	NO	unclear	NO	NO	NO	NO	YES	tRNA modification	Sulfur carrier protein TusA
tusB	YES	YES	YES	NO	YES	NO	NO	NO	NO	YES	YES	tRNA modification	Protein TusB
tusC	YES	YES	YES	NO	YES	NO	NO	NO	NO	YES	YES	tRNA modification	Protein TusC
tusD	YES	YES	YES	NO	YES	NO	NO	NO	NO	YES	YES	tRNA modification	Sulfurtransferase TusD
tusE	YES	NO	YES	NO	NO	YES	NO	NO	NO	YES	YES	tRNA modification	Sulfurtransferase TusE
typA	NO	YES	YES	NO	NO	NO	NO	NO	NO	NO	NO	Translation	GTP-binding protein TypA/BipA
tyrS	YES	YES	YES	YES	YES	YES	YES	YES	YES	YES	YES	tRNA aminoacylation	Tyrosine--tRNA ligase
valS	YES	YES	YES	YES	YES	YES	YES	YES	YES	YES	YES	tRNA aminoacylation	Valine--tRNA ligase
yaaA	NO	NO	NO	NO	NO	NO	NO	NO	NO	NO	NO	Ribosome assembly	Peroxide stress resistance protein YaaA
ybaA	NO	NO	NO	NO	YES	NO	NO	NO	NO	YES	NO	rRNA modifications	ribosomal RNA methyltransferase YbxB
ybaK	NO	NO	NO	NO	NO	NO	NO	NO	NO	NO	NO	tRNA aminoacylation	Cys-tRNA(Pro)/Cys-tRNA(Cys) deacylase YbaK
ybeY	YES	YES	YES	YES	YES	YES	NO	NO	NO	YES	YES	RNA processing	Endoribonuclease YbeY
ycaO	NO	NO	NO	NO	NO	NO	NO	NO	NO	NO	NO	Ribosome assembly	Ribosomal protein S12 methylthiotransferase accessory factor YcaO
yceD	NO	NO	NO	NO	NO	NO	NO	NO	NO	NO	NO	Ribosome assembly	Large ribosomal RNA subunit accumulation protein YceD
ychF	YES	YES	YES	YES	YES	unclear	NO	NO	NO	YES	YES	Ribosome assembly	Ribosome-binding ATPase YchF, engD
yciH	NO	NO	NO	NO	NO	NO	NO	NO	NO	NO	NO	Translation	putative protein YciH
ydaF	NO	NO	NO	NO	NO	NO	NO	NO	NO	NO	NO	Ribosome assembly	Putative ribosomal N-acetyltransferase YdaF
yeiP	NO	NO	NO	NO	NO	NO	NO	NO	NO	NO	NO	Translation	Elongation factor P-like protein
trmK	NO	NO	NO	YES	NO	NO	NO	NO	NO	NO	NO	tRNA modification	tRNA (adenine(22)-N(1))-methyltransferase
yfiF	NO	NO	NO	NO	NO	NO	NO	NO	NO	NO	NO	rRNA modifications	putative tRNA/rRNA methyltransferase YfiF
ygfZ	YES	YES	YES	NO	NO	YES	NO	NO	NO	YES	YES	tRNA modification	tRNA-modifying protein YgfZ
tsaE	NO	NO	YES	YES	YES	NO	YES	NO	NO	YES	YES	tRNA modification	tRNA threonylcarbamoyladenosine biosynthesis protein TsaE
yhbY	NO	NO	NO	NO	NO	NO	YES	NO	NO	YES	NO	Ribosome assembly	RNA-binding protein YhbY
yibL	NO	NO	NO	NO	NO	NO	NO	NO	NO	NO	NO	Ribosome assembly	putative protein YibL
yihI	NO	NO	NO	NO	NO	NO	NO	NO	NO	NO	NO	Ribosome assembly	Der GTPase-activating protein YihI
yqfG	NO	NO	NO	NO	NO	NO	NO	NO	YES	YES	NO	RNA processing	putative protein YqfG
yfiC	NO	NO	NO	YES	NO	YES	NO	NO	NO	YES	NO	tRNA modification	tRNA1(Val) (adenine(37)-N6)-methyltransferase
yrrK	NO	NO	NO	NO	NO	NO	NO	NO	NO	NO	NO	RNA processing	Putative pre-16S rRNA nuclease
ywlC	NO	NO	NO	NO	NO	NO	YES	NO	NO	YES	NO	tRNA modification	Threonylcarbamoyl-AMP synthase
					LEGEND
					putative homolog by blastp/uniprotDB+nr DB
					verified annotation
					QUASI-ESSENTIAL
					unclear

## Sheet: Hoja1
Genes	COSYM	bcc	ssz	JCVI-Syn3.0 organism	DEG.eco	DEG.bsu	essential.DEG.both.models	Koo et al. 2017	Subtiwiki-2022	PROPOSAL	Subprocess	Product
alaA	NO	NO	NO	NO	NO	NO	NO	NO	NO	NO	tRNA aminoacylation	Glutamate-pyruvate aminotransferase AlaA
alaS	YES	YES	YES	YES	YES	YES	YES	YES	YES	YES	tRNA aminoacylation	Alanine--tRNA ligase
rplJ	NO	YES	YES	YES	YES	YES	YES	YES	YES	NO	Ribosomal proteins	50S ribosomal protein L10
arfB	NO	NO	NO	NO	NO	NO	NO	NO	NO	NO	Translation	Peptidyl-tRNA hydrolase ArfB
argS	YES	YES	YES	YES	YES	YES	YES	YES	YES	YES	tRNA aminoacylation	Arginine--tRNA ligase
asnS	YES	YES	YES	YES	YES	NO	YES	NO	NO	YES	tRNA aminoacylation	Asparagine--tRNA ligase
aspS	YES	YES	YES	YES	YES	YES	YES	YES	YES	YES	tRNA aminoacylation	Aspartate--tRNA ligase
bsn	NO	NO	NO	NO	NO	NO	NO	NO	NO	NO	RNA processing	Extracellular ribonuclease
cbpA	NO	NO	NO	NO	NO	NO	NO	NO	NO	NO	Ribosome assembly	Curved DNA-binding protein
cca	YES	YES	YES	NO	YES	YES	YES	YES	NO	YES	tRNA aminoacylation	Multifunctional CCA protein
clpB	NO	NO	YES	NO	NO	NO	NO	NO	NO	NO	Ribosome assembly	Chaperone protein ClpB
cmoA	NO	NO	YES	NO	NO	NO	NO	NO	NO	NO	tRNA modification	Carboxy-S-adenosyl-L-methionine synthase
cmoB	NO	NO	YES	NO	YES	NO	YES	NO	NO	NO	tRNA modification	tRNA U34 carboxymethyltransferase
cmoM	NO	NO	NO	NO	NO	NO	NO	NO	NO	NO	tRNA modification	tRNA 5-carboxymethoxyuridine methyltransferase
cnoX	NO	NO	NO	NO	NO	NO	NO	NO	NO	NO	Ribosome assembly	Chaperedoxin
csdE	NO	NO	NO	NO	YES	NO	YES	NO	NO	NO	tRNA modification	Sulfur acceptor protein CsdE
cshB	NO	NO	NO	NO	NO	NO	NO	NO	NO	NO	Ribosome assembly	DEAD-box ATP-dependent RNA helicase CshB
csrA	NO	YES	YES	NO	YES	NO	YES	NO	NO	NO	Translation	Carbon storage regulator
ctc	NO	NO	NO	NO	NO	NO	NO	NO	NO	NO	Translation	General stress protein CTC
cysS	YES	YES	YES	YES	YES	YES	YES	YES	YES	YES	tRNA aminoacylation	Cysteine--tRNA ligase
dbpA	NO	NO	NO	NO	NO	NO	NO	NO	NO	NO	Ribosome assembly	ATP-dependent RNA helicase DbpA
deaD	YES	YES	YES	YES	NO	NO	NO	NO	NO	YES	Ribosome assembly	ATP-dependent RNA helicase DeaD
def	YES	YES	YES	YES	YES	NO	YES	NO	NO	YES	Translation	Peptide deformylase
degP	NO	NO	YES	NO	NO	NO	NO	NO	NO	NO	Ribosome assembly	Periplasmic serine endoprotease DegP
der	YES	YES	YES	YES	YES	NO	YES	YES	YES	YES	Ribosome assembly	GTPase Der
dnaJ	YES	YES	YES	YES	NO	NO	NO	NO	NO	YES	Ribosome assembly	Chaperone protein DnaJ
dnaK	YES	YES	YES	YES	YES	NO	YES	NO	NO	YES	Ribosome assembly	Chaperone protein DnaK
dtd	NO	NO	NO	NO	NO	NO	NO	NO	NO	NO	tRNA aminoacylation	D-aminoacyl-tRNA deacylase
dusA	NO	YES	YES	NO	NO	NO	NO	NO	NO	NO	tRNA modification	tRNA-dihydrouridine(20/20a) synthase
rpmC	NO	NO	YES	YES	YES	YES	YES	NO	NO	NO	Ribosomal proteins	50S ribosomal protein L29
dusC	NO	NO	NO	NO	NO	NO	NO	NO	NO	NO	tRNA modification	tRNA-dihydrouridine(16) synthase
efp	YES	YES	YES	YES	YES	NO	YES	NO	NO	YES	Translation	Elongation factor P
engB	YES	YES	YES	YES	YES	YES	YES	YES	YES	YES	Ribosome assembly	putative GTP-binding protein EngB
epmA	NO	NO	YES	NO	YES	NO	YES	NO	NO	NO	Translation	Elongation factor P--(R)-beta-lysine ligase
era	YES	YES	YES	YES	YES	NO	YES	YES	YES	YES	Ribosome assembly	GTPase Era
ermC	NO	NO	NO	NO	NO	NO	NO	NO	NO	NO	rRNA modifications	rRNA adenine N-6-methyltransferase
ettA	NO	NO	NO	NO	NO	NO	NO	NO	NO	NO	Translation	Energy-dependent translational throttle protein EttA
expZ	NO	NO	NO	NO	NO	NO	NO	NO	NO	NO	Translation	Nucleotide-binding protein ExpZ
fklB	NO	NO	NO	NO	NO	NO	NO	NO	NO	NO	Translation	FKBP-type 22 kDa peptidyl-prolyl cis-trans isomerase
fkpA	NO	NO	YES	NO	NO	NO	NO	NO	NO	NO	Translation	FKBP-type peptidyl-prolyl cis-trans isomerase FkpA
fkpB	NO	NO	NO	NO	NO	NO	NO	NO	NO	NO	Translation	FKBP-type 16 kDa peptidyl-prolyl cis-trans isomerase
fmt	YES	YES	YES	YES	YES	YES	YES	NO	NO	YES	Translation	Methionyl-tRNA formyltransferase
frr	YES	YES	YES	YES	YES	YES	YES	YES	YES	YES	Translation	Ribosome-recycling factor
fusA	YES	YES	YES	YES	YES	YES	YES	YES	YES	YES	Translation	Elongation factor G
rpmD	NO	YES	YES	YES	YES	YES	YES	YES	YES	NO	Ribosomal proteins	50S ribosomal protein L30
rpmE	NO	YES	YES	YES	NO	YES	YES	NO	NO	NO	Ribosomal proteins	50S ribosomal protein L31
rpmF	NO	YES	YES	YES	NO	YES	YES	NO	NO	NO	Ribosomal proteins	50S ribosomal protein L32
glnS	YES	YES	YES	NO	YES	NO	YES	NO	NO	YES	tRNA aminoacylation	Glutamine--tRNA ligase
gltX	YES	YES	YES	YES	YES	YES	YES	YES	YES	YES	tRNA aminoacylation	Glutamate--tRNA ligase
gluQ	NO	NO	NO	NO	NO	NO	NO	NO	NO	NO	tRNA modification	Glutamyl-Q tRNA(Asp) synthetase
glyQ	YES	YES	YES	NO	YES	YES	YES	YES	YES	YES	tRNA aminoacylation	Glycine--tRNA ligase alpha subunit
glyS	YES	YES	YES	YES	YES	YES	YES	YES	YES	YES	tRNA aminoacylation	Glycine--tRNA ligase beta subunit
groL	YES	YES	YES	NO	YES	YES	YES	YES	YES	YES	Ribosome assembly	60 kDa chaperonin
groS	YES	YES	YES	NO	YES	YES	YES	YES	YES	YES	Ribosome assembly	10 kDa chaperonin
grpE	YES	YES	YES	YES	YES	NO	YES	NO	NO	YES	Ribosome assembly	Protein GrpE
hflX	NO	NO	NO	NO	NO	NO	NO	NO	NO	NO	Ribosome assembly	GTPase HflX
hfq	NO	NO	YES	NO	YES	NO	YES	NO	NO	NO	Ribosome assembly	RNA-binding protein Hfq
hisS	YES	YES	YES	YES	YES	YES	YES	YES	YES	YES	tRNA aminoacylation	Histidine--tRNA ligase
hpf	NO	NO	NO	NO	NO	NO	NO	NO	NO	NO	Translation	Ribosome hibernation promoting factor
hrpA	NO	NO	NO	NO	NO	NO	NO	NO	NO	NO	RNA processing	ATP-dependent RNA helicase HrpA
hscA	NO	YES	NO	NO	YES	NO	YES	NO	NO	NO	Ribosome assembly	Chaperone protein HscA
hscB	NO	YES	NO	NO	YES	NO	YES	NO	NO	NO	Ribosome assembly	Co-chaperone protein HscB
hslR	NO	NO	NO	NO	NO	NO	NO	NO	NO	NO	Ribosome assembly	Heat shock protein 15
ihfA	NO	YES	YES	NO	NO	NO	NO	NO	NO	NO	Translation	Integration host factor subunit alpha
ihfB	NO	YES	YES	NO	NO	NO	NO	NO	NO	NO	Translation	Integration host factor subunit beta
ileS	YES	YES	YES	YES	YES	YES	YES	YES	YES	YES	tRNA aminoacylation	Isoleucine--tRNA ligase
infA	YES	YES	YES	YES	YES	YES	YES	YES	YES	YES	Translation	Translation initiation factor IF-1
infB	YES	YES	YES	YES	YES	YES	YES	YES	YES	YES	Translation	Translation initiation factor IF-2
infC	YES	YES	YES	YES	YES	YES	YES	YES	YES	YES	Translation	Translation initiation factor IF-3
iraD	NO	NO	NO	NO	NO	NO	NO	NO	NO	NO	Translation	Anti-adapter protein IraD
iraP	NO	NO	NO	NO	NO	NO	NO	NO	NO	NO	Translation	Anti-adapter protein IraP
iscA	NO	NO	NO	NO	NO	NO	NO	YES	NO	YES	tRNA modification	Iron-binding protein IscA
iscS	YES	YES	YES	YES	YES	YES	YES	YES	NO	YES	tRNA modification	Cysteine desulfurase IscS
iscU	YES	YES	NO	YES	YES	YES	YES	YES	YES	YES	tRNA modification	Iron-sulfur cluster assembly scaffold protein IscU
kptA	NO	NO	NO	NO	NO	NO	NO	NO	NO	NO	RNA processing	putative RNA 2'-phosphotransferase
lepA	YES	YES	YES	YES	NO	NO	NO	NO	NO	YES	Translation	Elongation factor 4
leuS	YES	YES	YES	YES	YES	YES	YES	YES	YES	YES	tRNA aminoacylation	Leucine--tRNA ligase
lysS	YES	YES	YES	YES	NO	YES	YES	YES	YES	YES	tRNA aminoacylation	Lysine--tRNA ligase
lysU	NO	NO	NO	NO	NO	NO	NO	NO	NO	NO	tRNA aminoacylation	Lysine--tRNA ligase, heat inducible
map	YES	YES	YES	YES	YES	NO	YES	NO	NO	YES	Translation	Methionine aminopeptidase
mapB	NO	NO	NO	NO	NO	NO	NO	NO	NO	NO	Translation	Methionine aminopeptidase 2
metG	YES	YES	YES	YES	YES	NO	YES	YES	YES	YES	tRNA aminoacylation	Methionine--tRNA ligase
miaA	YES	YES	YES	NO	YES	NO	YES	NO	NO	YES	tRNA modification	tRNA dimethylallyltransferase
miaB	YES	YES	NO	NO	NO	NO	NO	NO	NO	YES	tRNA modification	tRNA-2-methylthio-N(6)-dimethylallyladenosine synthase
mnmA	YES	YES	YES	YES	YES	YES	YES	YES	YES	YES	tRNA modification	tRNA-specific 2-thiouridylase MnmA
mnmC	NO	NO	NO	NO	NO	NO	NO	NO	NO	NO	tRNA modification	tRNA 5-methylaminomethyl-2-thiouridine biosynthesis bifunctional protein MnmC
mnmE	YES	YES	YES	YES	YES	NO	YES	NO	NO	YES	tRNA modification	tRNA modification GTPase MnmE
mnmG	YES	YES	YES	YES	NO	NO	NO	NO	NO	YES	tRNA modification	tRNA uridine 5-carboxymethylaminomethyl modification enzyme MnmG
mtaB	NO	NO	NO	NO	NO	NO	NO	NO	NO	NO	tRNA modification	Threonylcarbamoyladenosine tRNA methylthiotransferase MtaB
rpmJ	NO	YES	YES	YES	NO	YES	YES	NO	NO	NO	Ribosomal proteins	50S ribosomal protein L36
obg	YES	YES	YES	NO	NO	YES	YES	YES	YES	YES	Ribosome assembly	GTPase Obg
rpsP	NO	YES	YES	YES	YES	YES	YES	YES	YES	YES	Ribosomal proteins	30S ribosomal protein S16
orn	NO	YES	YES	NO	YES	NO	YES	NO	NO	NO	RNA processing	Oligoribonuclease
pheS	YES	YES	YES	YES	YES	YES	YES	YES	YES	YES	tRNA aminoacylation	Phenylalanine--tRNA ligase alpha subunit
pheT	YES	YES	YES	YES	YES	YES	YES	YES	YES	YES	tRNA aminoacylation	Phenylalanine--tRNA ligase beta subunit
pnp	YES	YES	YES	NO	YES	NO	YES	NO	NO	YES	RNA processing	Polyribonucleotide nucleotidyltransferase
ppiA	NO	NO	NO	NO	NO	NO	NO	NO	NO	NO	Translation	Peptidyl-prolyl cis-trans isomerase A
ppiB	NO	NO	NO	NO	YES	NO	YES	NO	NO	NO	Translation	Peptidyl-prolyl cis-trans isomerase B
ppiD	NO	YES	YES	NO	NO	NO	NO	NO	NO	NO	Translation	Peptidyl-prolyl cis-trans isomerase D
prfA	YES	YES	YES	YES	YES	YES	YES	YES	YES	YES	Translation	Peptide chain release factor 1
prfB	YES	YES	YES	NO	NO	YES	YES	YES	YES	YES	Translation	Peptide chain release factor RF2
prfC	NO	NO	YES	NO	NO	NO	NO	NO	NO	NO	Translation	Peptide chain release factor RF3
rpsR	NO	YES	YES	YES	YES	YES	YES	YES	YES	YES	Ribosomal proteins	30S ribosomal protein S18
prmB	NO	NO	YES	NO	NO	NO	NO	NO	NO	NO	Ribosome assembly	50S ribosomal protein L3 glutamine methyltransferase
prmC	YES	YES	YES	YES	YES	NO	YES	NO	NO	YES	Ribosome assembly	Release factor glutamine methyltransferase
proS	YES	YES	YES	YES	YES	YES	YES	YES	YES	YES	tRNA aminoacylation	Proline--tRNA ligase
prpC	NO	NO	NO	NO	NO	NO	NO	NO	NO	NO	Ribosome assembly	2-methylcitrate synthase
psuG	NO	NO	NO	NO	NO	NO	NO	NO	NO	NO	rRNA modifications	Pseudouridine-5'-phosphate glycosidase
pth	YES	YES	YES	YES	YES	YES	YES	NO	YES	YES	Translation	Peptidyl-tRNA hydrolase
queA	YES	NO	YES	NO	NO	NO	NO	NO	NO	YES	tRNA modification	S-adenosylmethionine:tRNA ribosyltransferase-isomerase
queC	NO	NO	NO	NO	NO	NO	NO	NO	NO	NO	tRNA modification	7-cyano-7-deazaguanine synthase
queD	NO	NO	YES	NO	NO	NO	NO	NO	NO	NO	tRNA modification	6-carboxy-5,6,7,8-tetrahydropterin synthase
queE	NO	NO	YES	NO	NO	NO	NO	NO	NO	NO	tRNA modification	7-carboxy-7-deazaguanine synthase
queF	NO	NO	YES	NO	NO	NO	NO	NO	NO	NO	tRNA modification	NADPH-dependent 7-cyano-7-deazaguanine reductase
queG	NO	NO	NO	NO	NO	NO	NO	NO	NO	NO	tRNA modification	Epoxyqueuosine reductase
raiA	NO	NO	NO	NO	NO	NO	NO	NO	NO	NO	Ribosome assembly	Ribosome-associated inhibitor A
rbbA	NO	NO	NO	NO	NO	NO	NO	NO	NO	NO	Translation	Ribosome-associated ATPase
rbfA	YES	YES	YES	YES	NO	NO	NO	NO	NO	YES	Ribosome assembly	30S ribosome-binding factor
rbn	NO	NO	NO	NO	NO	NO	NO	NO	NO	NO	RNA processing	Ribonuclease BN
rpsU	NO	YES	YES	YES	NO	YES	YES	NO	NO	NO	Ribosomal proteins	30S ribosomal protein S21
rhlB	NO	NO	NO	NO	NO	NO	NO	NO	NO	NO	Ribosome assembly	ATP-dependent RNA helicase RhlB
rhlE	NO	NO	NO	NO	NO	NO	NO	NO	NO	NO	Ribosome assembly	ATP-dependent RNA helicase RhlE
rimI	NO	NO	NO	NO	YES	NO	YES	NO	NO	NO	Ribosome assembly	[Ribosomal protein S18]-alanine N-acetyltransferase
rimJ	NO	NO	NO	NO	NO	NO	NO	NO	NO	NO	Ribosome assembly	[Ribosomal protein S5]-alanine N-acetyltransferase
rimK	NO	NO	NO	NO	NO	NO	NO	NO	NO	NO	Ribosome assembly	Ribosomal protein S6--L-glutamate ligase
rimL	NO	NO	NO	NO	YES	NO	YES	NO	NO	NO	Ribosome assembly	Ribosomal-protein-serine acetyltransferase
obgE	NO	NO	NO	YES	YES	NO	YES	NO	NO	NO	Ribosome assembly	GTPase ObgE/CgtA
rimO	NO	NO	NO	NO	YES	NO	YES	NO	NO	NO	Ribosome assembly	Ribosomal protein S12 methylthiotransferase RimO
prmA	NO	NO	NO	YES	NO	NO	NO	NO	NO	NO	Ribosome assembly	Ribosomal protein L11 methyltransferase
rlhA	NO	NO	NO	NO	NO	NO	NO	NO	NO	NO	rRNA modifications	23S rRNA 5-hydroxycytidine synthase
rlmA	NO	NO	NO	NO	NO	NO	NO	NO	NO	NO	rRNA modifications	23S rRNA (guanine(745)-N(1))-methyltransferase
rlmB	YES	NO	YES	YES	NO	NO	NO	NO	NO	YES	rRNA modifications	23S rRNA (guanosine-2'-O-)-methyltransferase RlmB
rlmC	NO	NO	NO	NO	NO	NO	NO	NO	NO	NO	rRNA modifications	23S rRNA (uracil(747)-C(5))-methyltransferase RlmC
rlmD	NO	NO	NO	NO	NO	NO	NO	NO	NO	NO	rRNA modifications	23S rRNA (uracil(1939)-C(5))-methyltransferase RlmD
rlmE	YES	YES	YES	NO	NO	NO	NO	NO	NO	YES	rRNA modifications	Ribosomal RNA large subunit methyltransferase E
rlmF	NO	NO	NO	NO	NO	NO	NO	NO	NO	NO	rRNA modifications	Ribosomal RNA large subunit methyltransferase F
rlmG	NO	NO	NO	NO	NO	NO	NO	NO	NO	NO	rRNA modifications	Ribosomal RNA large subunit methyltransferase G
rimM	NO	YES	YES	YES	YES	NO	YES	NO	NO	YES	Ribosome assembly	Ribosome maturation factor RimM
rlmI	NO	NO	NO	NO	NO	NO	NO	NO	NO	NO	rRNA modifications	Ribosomal RNA large subunit methyltransferase I
rlmJ	NO	NO	NO	NO	NO	NO	NO	NO	NO	NO	rRNA modifications	Ribosomal RNA large subunit methyltransferase J
rlmL	NO	NO	NO	NO	NO	NO	NO	NO	NO	NO	rRNA modifications	Ribosomal RNA large subunit methyltransferase K/L
rlmM	NO	NO	NO	NO	NO	NO	NO	NO	NO	NO	rRNA modifications	Ribosomal RNA large subunit methyltransferase M
rlmN	YES	YES	YES	NO	NO	NO	NO	NO	NO	YES	rRNA modifications	Dual-specificity RNA methyltransferase RlmN
rimP	NO	NO	YES	YES	YES	NO	YES	NO	NO	NO	Ribosome assembly	Ribosome maturation factor RimP
rluB	NO	YES	YES	NO	YES	NO	YES	NO	NO	NO	rRNA modifications	Ribosomal large subunit pseudouridine synthase B
rluC	YES	YES	YES	NO	NO	NO	NO	NO	NO	YES	rRNA modifications	Ribosomal large subunit pseudouridine synthase C
rluD	YES	YES	YES	YES	YES	NO	YES	NO	NO	YES	rRNA modifications	Ribosomal large subunit pseudouridine synthase D
rluE	NO	NO	NO	NO	NO	NO	NO	NO	NO	NO	rRNA modifications	Ribosomal large subunit pseudouridine synthase E
rluF	NO	NO	NO	NO	NO	NO	NO	NO	NO	NO	rRNA modifications	Dual-specificity RNA pseudouridine synthase RluF
rmf	NO	NO	NO	NO	NO	NO	NO	NO	NO	NO	Translation	Ribosome modulation factor
rna	NO	NO	NO	NO	NO	NO	NO	NO	NO	NO	RNA processing	Ribonuclease I
rnb	NO	YES	YES	NO	NO	NO	NO	NO	NO	NO	RNA processing	Exoribonuclease 2
rnc	YES	YES	YES	YES	YES	YES	YES	YES	YES	YES	RNA processing	Ribonuclease 3
rnd	NO	NO	NO	NO	NO	NO	NO	NO	NO	NO	RNA processing	Ribonuclease D
rne	YES	NO	YES	NO	YES	NO	YES	NO	NO	YES	RNA processing	Ribonuclease E
rng	NO	NO	NO	NO	NO	NO	NO	NO	NO	NO	RNA processing	Ribonuclease G
rnhA	YES	NO	YES	NO	YES	NO	YES	NO	NO	YES	RNA processing	Ribonuclease HI
rnhB	NO	NO	NO	NO	YES	NO	YES	NO	NO	NO	RNA processing	Ribonuclease HII
rnhC	NO	NO	NO	NO	NO	NO	NO	NO	NO	NO	RNA processing	Ribonuclease HIII
rsgA	NO	NO	NO	YES	NO	YES	YES	NO	NO	NO	Ribosome assembly	Small ribosomal subunit biogenesis GTPase RsgA
srmB	NO	NO	YES	YES	NO	NO	NO	NO	NO	NO	Ribosome assembly	ATP-dependent RNA helicase SrmB
yqgF	NO	YES	YES	YES	YES	NO	YES	NO	NO	NO	Ribosome assembly	Putative pre-16S rRNA nuclease
rnpA	YES	YES	YES	YES	YES	YES	YES	YES	YES	YES	RNA processing	Ribonuclease P protein component
nrnA	NO	NO	NO	YES	NO	NO	NO	NO	NO	NO	RNA processing	Bifunctional oligoribonuclease and PAP phosphatase NrnA
rnt	NO	YES	YES	NO	YES	NO	YES	NO	NO	NO	RNA processing	Ribonuclease T
rnjA	NO	NO	NO	YES	NO	YES	YES	YES	NO	NO	RNA processing	Ribonuclease J1
rph	NO	NO	YES	NO	NO	NO	NO	NO	NO	NO	RNA processing	Ribonuclease PH
rplA	YES	YES	YES	YES	NO	YES	YES	NO	NO	YES	Ribosomal proteins	50S ribosomal protein L1
rplB	YES	YES	YES	YES	YES	YES	YES	YES	YES	YES	Ribosomal proteins	50S ribosomal protein L2
rplC	YES	YES	YES	YES	YES	YES	YES	YES	YES	YES	Ribosomal proteins	50S ribosomal protein L3
rplD	YES	YES	YES	YES	YES	YES	YES	YES	YES	YES	Ribosomal proteins	50S ribosomal protein L4
rplE	YES	YES	YES	YES	YES	YES	YES	YES	YES	YES	Ribosomal proteins	50S ribosomal protein L5
rplF	YES	YES	YES	YES	YES	YES	YES	YES	YES	YES	Ribosomal proteins	50S ribosomal protein L6
rplI	YES	YES	YES	YES	NO	YES	YES	NO	NO	YES	Ribosomal proteins	50S ribosomal protein L9
rnjB	NO	NO	NO	YES	NO	NO	NO	NO	NO	NO	RNA processing	Ribonuclease J2
rplK	YES	YES	YES	YES	NO	NO	NO	NO	NO	YES	Ribosomal proteins	50S ribosomal protein L11
rplL	YES	YES	YES	YES	YES	YES	YES	YES	YES	YES	Ribosomal proteins	50S ribosomal protein L7/L12
rplM	YES	YES	YES	YES	YES	YES	YES	YES	YES	YES	Ribosomal proteins	50S ribosomal protein L13
rplN	YES	YES	YES	YES	YES	YES	YES	YES	YES	YES	Ribosomal proteins	50S ribosomal protein L14
rplO	YES	YES	YES	YES	YES	YES	YES	NO	NO	YES	Ribosomal proteins	50S ribosomal protein L15
rplP	YES	YES	YES	YES	YES	YES	YES	YES	YES	YES	Ribosomal proteins	50S ribosomal protein L16
rplQ	YES	YES	YES	YES	YES	YES	YES	YES	YES	YES	Ribosomal proteins	50S ribosomal protein L17
rplR	YES	NO	YES	YES	YES	YES	YES	YES	YES	YES	Ribosomal proteins	50S ribosomal protein L18
rplS	YES	YES	YES	YES	YES	YES	YES	YES	YES	YES	Ribosomal proteins	50S ribosomal protein L19
rplT	YES	YES	YES	YES	YES	YES	YES	YES	YES	YES	Ribosomal proteins	50S ribosomal protein L20
rplU	YES	YES	YES	YES	YES	YES	YES	YES	YES	YES	Ribosomal proteins	50S ribosomal protein L21
rplV	YES	YES	YES	YES	YES	YES	YES	YES	NO	YES	Ribosomal proteins	50S ribosomal protein L22
rplW	YES	YES	YES	YES	YES	YES	YES	YES	NO	YES	Ribosomal proteins	50S ribosomal protein L23
rplX	YES	YES	YES	YES	YES	YES	YES	YES	YES	YES	Ribosomal proteins	50S ribosomal protein L24
rplY	NO	YES	NO	NO	YES	NO	YES	NO	NO	NO	Ribosomal proteins	50S ribosomal protein L25
rpmA	YES	YES	YES	YES	YES	YES	YES	YES	YES	YES	Ribosomal proteins	50S ribosomal protein L27
rpmB	YES	YES	YES	YES	YES	YES	YES	NO	NO	YES	Ribosomal proteins	50S ribosomal protein L28
rnmV	NO	NO	NO	YES	NO	NO	NO	NO	NO	NO	RNA processing	Ribonuclease M5
rnr	NO	NO	YES	YES	NO	NO	NO	NO	NO	NO	RNA processing	Ribonuclease R
rny	NO	NO	NO	YES	NO	YES	YES	NO	YES	NO	RNA processing	Ribonuclease Y
rlmH	NO	NO	NO	YES	YES	NO	YES	NO	NO	NO	rRNA modifications	Ribosomal RNA large subunit methyltransferase H
rpmG	YES	YES	YES	NO	NO	YES	YES	NO	NO	YES	Ribosomal proteins	50S ribosomal protein L33
rpmH	YES	YES	YES	YES	YES	YES	YES	NO	NO	YES	Ribosomal proteins	50S ribosomal protein L34
rpmI	YES	YES	YES	YES	NO	YES	YES	NO	NO	YES	Ribosomal proteins	50S ribosomal protein L35
rluA	NO	NO	NO	YES	YES	NO	YES	NO	NO	NO	rRNA modifications	Dual-specificity RNA pseudouridine synthase RluA
rppH	NO	NO	YES	NO	NO	NO	NO	NO	NO	NO	RNA processing	RNA pyrophosphohydrolase
rpsA	YES	YES	YES	NO	YES	NO	YES	NO	NO	YES	Ribosomal proteins	30S ribosomal protein S1
rpsB	YES	YES	YES	YES	YES	YES	YES	YES	YES	YES	Ribosomal proteins	30S ribosomal protein S2
rpsC	YES	YES	YES	YES	YES	YES	YES	YES	YES	YES	Ribosomal proteins	30S ribosomal protein S3
rpsD	YES	YES	YES	YES	YES	YES	YES	YES	YES	YES	Ribosomal proteins	30S ribosomal protein S4
rpsE	YES	YES	YES	YES	YES	YES	YES	YES	YES	YES	Ribosomal proteins	30S ribosomal protein S5
rpsF	YES	YES	YES	YES	YES	YES	YES	NO	NO	YES	Ribosomal proteins	30S ribosomal protein S6
rpsG	YES	YES	YES	YES	YES	YES	YES	YES	YES	YES	Ribosomal proteins	30S ribosomal protein S7
rpsH	YES	YES	YES	YES	YES	YES	YES	YES	YES	YES	Ribosomal proteins	30S ribosomal protein S8
rpsI	YES	YES	YES	NO	YES	YES	YES	YES	YES	YES	Ribosomal proteins	30S ribosomal protein S9
rpsJ	YES	YES	YES	YES	YES	YES	YES	YES	YES	YES	Ribosomal proteins	30S ribosomal protein S10
rpsK	YES	YES	YES	YES	YES	YES	YES	YES	YES	YES	Ribosomal proteins	30S ribosomal protein S11
rpsL	YES	YES	YES	YES	YES	YES	YES	YES	YES	YES	Ribosomal proteins	30S ribosomal protein S12
rpsM	YES	YES	YES	YES	YES	YES	YES	YES	YES	YES	Ribosomal proteins	30S ribosomal protein S13
rpsN	YES	YES	YES	YES	YES	YES	YES	YES	YES	YES	Ribosomal proteins	30S ribosomal protein S14
rpsO	YES	YES	YES	YES	YES	YES	YES	YES	YES	YES	Ribosomal proteins	30S ribosomal protein S15
rsmG	NO	NO	NO	YES	NO	NO	NO	NO	NO	NO	rRNA modifications	Ribosomal RNA small subunit methyltransferase G
rpsQ	YES	YES	YES	YES	YES	YES	YES	YES	YES	YES	Ribosomal proteins	30S ribosomal protein S17
rsuA	NO	NO	NO	YES	NO	NO	NO	NO	NO	NO	rRNA modifications	Ribosomal small subunit pseudouridine synthase A
rpsS	YES	YES	YES	YES	YES	YES	YES	YES	YES	YES	Ribosomal proteins	30S ribosomal protein S19
rpsT	YES	YES	YES	YES	YES	YES	YES	NO	NO	YES	Ribosomal proteins	30S ribosomal protein S20
arfA	NO	NO	NO	YES	NO	NO	NO	NO	NO	NO	Translation	Alternative ribosome-rescue factor A
rqcH	NO	NO	NO	NO	NO	NO	NO	NO	NO	NO	Translation	Rqc2 homolog RqcH. Ribosome quality control system
rsfA	NO	NO	NO	NO	NO	YES	YES	NO	NO	NO	Translation	Prespore-specific transcriptional regulator RsfA
rsfS	NO	NO	NO	NO	NO	NO	NO	NO	NO	NO	Translation	Ribosomal silencing factor RsfS
relA	NO	NO	NO	YES	YES	NO	YES	NO	NO	NO	Translation	GTP pyrophosphokinase
rsmA	YES	YES	YES	YES	NO	NO	NO	NO	NO	YES	rRNA modifications	Ribosomal RNA small subunit methyltransferase A
rsmB	NO	NO	YES	NO	NO	NO	NO	NO	NO	NO	rRNA modifications	Ribosomal RNA small subunit methyltransferase B
rsmC	NO	YES	YES	NO	NO	NO	NO	NO	NO	NO	rRNA modifications	Ribosomal RNA small subunit methyltransferase C
rsmD	YES	YES	NO	YES	YES	NO	YES	NO	NO	YES	rRNA modifications	Ribosomal RNA small subunit methyltransferase D
rsmE	NO	NO	NO	NO	NO	NO	NO	NO	NO	NO	rRNA modifications	Ribosomal RNA small subunit methyltransferase E
rsmF	NO	NO	NO	NO	NO	NO	NO	NO	NO	NO	rRNA modifications	Ribosomal RNA small subunit methyltransferase F
tufA	NO	NO	NO	YES	YES	YES	YES	YES	NO	YES	Translation	Elongation factor Tu
rsmH	YES	YES	YES	YES	YES	NO	YES	NO	NO	YES	rRNA modifications	Ribosomal RNA small subunit methyltransferase H
rsmI	YES	YES	YES	YES	YES	NO	YES	NO	NO	YES	rRNA modifications	Ribosomal RNA small subunit methyltransferase I
rsmJ	NO	NO	YES	NO	NO	NO	NO	NO	NO	NO	rRNA modifications	Ribosomal RNA small subunit methyltransferase J
tufB	NO	YES	YES	YES	YES	NO	YES	NO	NO	YES	Translation	Elongation factor Tu 2
selA	NO	NO	NO	NO	NO	NO	NO	NO	NO	NO	tRNA aminoacylation	L-seryl-tRNA(Sec) selenium transferase
selB	NO	NO	NO	NO	NO	NO	NO	NO	NO	NO	Translation	Selenocysteine-specific elongation factor
selD	NO	NO	NO	NO	YES	NO	YES	NO	NO	NO	tRNA modification	Selenide, water dikinase
selU	NO	NO	NO	NO	NO	NO	NO	NO	NO	NO	tRNA modification	tRNA 2-selenouridine synthase
serS	YES	YES	YES	YES	YES	YES	YES	YES	YES	YES	tRNA aminoacylation	Serine--tRNA ligase
slyD	NO	NO	NO	NO	YES	NO	YES	NO	NO	NO	Translation	FKBP-type peptidyl-prolyl cis-trans isomerase SlyD
smpB	YES	YES	YES	YES	NO	NO	NO	NO	NO	YES	Translation	SsrA-binding protein
yhaM	NO	NO	NO	YES	NO	NO	NO	NO	NO	NO	Translation	3'-5' exoribonuclease YhaM
sspB	NO	NO	NO	NO	NO	NO	NO	NO	NO	NO	Translation	Stringent starvation protein B
tadA	YES	YES	YES	NO	YES	NO	YES	NO	NO	YES	tRNA modification	tRNA-specific adenosine deaminase
tcdA	NO	NO	NO	NO	NO	NO	NO	NO	NO	NO	tRNA modification	tRNA threonylcarbamoyladenosine dehydratase
tgt	YES	NO	YES	NO	NO	NO	NO	NO	NO	YES	tRNA modification	Queuine tRNA-ribosyltransferase
gatA	NO	NO	NO	YES	NO	YES	YES	YES	YES	NO	tRNA aminoacylation	Glutamyl-tRNA(Gln) amidotransferase subunit A
thrS	YES	YES	YES	YES	YES	NO	YES	NO	NO	YES	tRNA aminoacylation	Threonine--tRNA ligase
thrZ	NO	NO	NO	NO	NO	NO	NO	NO	NO	NO	tRNA aminoacylation	Threonine--tRNA ligase 2
tig	NO	NO	YES	NO	NO	NO	NO	NO	NO	NO	Translation	Trigger factor
tilS	YES	YES	YES	YES	YES	NO	YES	YES	YES	YES	tRNA modification	tRNA(Ile)-lysidine synthase
tlyA	NO	NO	NO	NO	NO	NO	NO	NO	NO	NO	rRNA modifications	16S/23S rRNA (cytidine-2'-O)-methyltransferase TlyA
tmcA	NO	NO	NO	NO	NO	NO	NO	NO	NO	NO	tRNA modification	tRNA(Met) cytidine acetyltransferase TmcA
trmA	NO	NO	NO	NO	NO	NO	NO	NO	NO	NO	tRNA modification	tRNA/tmRNA (uracil-C(5))-methyltransferase
trmB	YES	NO	YES	NO	NO	NO	NO	NO	NO	YES	tRNA modification	tRNA (guanine-N(7)-)-methyltransferase
trmD	YES	YES	YES	YES	YES	YES	YES	YES	YES	YES	tRNA modification	tRNA (guanine-N(1)-)-methyltransferase
gatB	NO	NO	NO	YES	NO	YES	YES	YES	YES	NO	tRNA aminoacylation	Aspartyl/glutamyl-tRNA(Asn/Gln) amidotransferase subunit B
gatC	NO	NO	NO	YES	NO	YES	YES	YES	YES	NO	tRNA aminoacylation	Glutamyl-tRNA(Gln) amidotransferase subunit C
trmJ	NO	NO	YES	NO	NO	NO	NO	NO	NO	NO	tRNA modification	tRNA (cytidine/uridine/adenosine-2'-O-)-methyltransferase TrmJ
dusB	NO	NO	NO	YES	NO	NO	NO	NO	NO	NO	tRNA modification	tRNA-dihydrouridine synthase B
trmL	NO	NO	NO	NO	NO	YES	YES	NO	NO	NO	tRNA modification	tRNA (cytidine(34)-2'-O)-methyltransferase
trmO	NO	NO	NO	NO	NO	NO	NO	NO	NO	NO	tRNA modification	tRNA (adenine(37)-N6)-methyltransferase
trmR	NO	NO	NO	NO	NO	NO	NO	NO	NO	NO	tRNA modification	tRNA 5-hydroxyuridine methyltransferase
trpS	YES	YES	YES	YES	YES	YES	YES	YES	YES	YES	tRNA aminoacylation	Tryptophan--tRNA ligase
truA	YES	YES	YES	YES	NO	NO	NO	NO	NO	YES	tRNA modification	tRNA pseudouridine synthase A
truB	YES	YES	YES	YES	NO	NO	NO	NO	NO	YES	tRNA modification	tRNA pseudouridine synthase B
truC	NO	NO	NO	NO	NO	NO	NO	NO	NO	NO	tRNA modification	tRNA pseudouridine synthase C
truD	NO	NO	NO	NO	NO	NO	NO	NO	NO	NO	tRNA modification	tRNA pseudouridine synthase D
tsaB	YES	YES	YES	YES	YES	YES	YES	YES	YES	YES	tRNA modification	tRNA threonylcarbamoyladenosine biosynthesis protein TsaB
tsaC	YES	NO	YES	YES	YES	YES	YES	NO	NO	YES	tRNA modification	Threonylcarbamoyl-AMP synthase
tsaD	YES	YES	YES	YES	YES	NO	YES	YES	YES	YES	tRNA modification	tRNA N6-adenosine threonylcarbamoyltransferase
thiI	NO	NO	NO	YES	NO	NO	NO	NO	NO	YES	tRNA modification	tRNA sulfurtransferase
tsf	YES	YES	YES	YES	YES	YES	YES	YES	YES	YES	Translation	Elongation factor Ts
ttcA	NO	NO	NO	NO	NO	NO	NO	NO	NO	NO	tRNA modification	tRNA-cytidine(32) 2-sulfurtransferase
tuaA	NO	NO	NO	NO	NO	NO	NO	NO	NO	NO	tRNA modification	Putative undecaprenyl-phosphate N-acetylgalactosaminyl 1-phosphate transferase
trmFO	NO	NO	NO	YES	NO	NO	NO	NO	NO	NO	tRNA modification	Methylenetetrahydrofolate--tRNA-(uracil-5-)-methyltransferase TrmFO
trmH	NO	NO	NO	YES	NO	NO	NO	NO	NO	NO	tRNA modification	tRNA (guanosine(18)-2'-O)-methyltransferase
tusA	YES	YES	YES	NO	NO	NO	NO	NO	NO	YES	tRNA modification	Sulfur carrier protein TusA
tusB	YES	YES	YES	NO	YES	NO	YES	NO	NO	YES	tRNA modification	Protein TusB
tusC	YES	YES	YES	NO	YES	NO	YES	NO	NO	YES	tRNA modification	Protein TusC
tusD	YES	YES	YES	NO	YES	NO	YES	NO	NO	YES	tRNA modification	Sulfurtransferase TusD
tusE	YES	NO	YES	NO	NO	NO	NO	NO	NO	YES	tRNA modification	Sulfurtransferase TusE
typA	NO	YES	YES	NO	NO	NO	NO	NO	NO	NO	Translation	GTP-binding protein TypA/BipA
tyrS	YES	YES	YES	YES	YES	YES	YES	YES	YES	YES	tRNA aminoacylation	Tyrosine--tRNA ligase
valS	YES	YES	YES	YES	YES	YES	YES	YES	YES	YES	tRNA aminoacylation	Valine--tRNA ligase
yaaA	NO	NO	NO	NO	NO	NO	NO	NO	Nd	NO	Ribosome assembly	Peroxide stress resistance protein YaaA
ybaA	NO	NO	NO	NO	YES	NO	YES	NO	NO	NO	rRNA modifications	ribosomal RNA methyltransferase YbxB
ybaK	NO	NO	NO	NO	NO	NO	NO	NO	NO	NO	tRNA aminoacylation	Cys-tRNA(Pro)/Cys-tRNA(Cys) deacylase YbaK
ybeY	YES	YES	YES	YES	YES	NO	YES	NO	NO	YES	RNA processing	Endoribonuclease YbeY
ycaO	NO	NO	NO	NO	NO	NO	NO	NO	NO	NO	Ribosome assembly	Ribosomal protein S12 methylthiotransferase accessory factor YcaO
yceD	NO	NO	NO	NO	NO	NO	NO	NO	NO	NO	Ribosome assembly	Large ribosomal RNA subunit accumulation protein YceD
ychF	YES	YES	YES	YES	YES	NO	YES	NO	NO	YES	Ribosome assembly	Ribosome-binding ATPase YchF, engD
yciH	NO	NO	NO	NO	NO	NO	NO	NO	NO	NO	Translation	putative protein YciH
ydaF	NO	NO	NO	NO	NO	NO	NO	NO	NO	NO	Ribosome assembly	Putative ribosomal N-acetyltransferase YdaF
yeiP	NO	NO	NO	NO	NO	NO	NO	NO	NO	NO	Translation	Elongation factor P-like protein
trmK	NO	NO	NO	YES	NO	NO	NO	NO	NO	NO	tRNA modification	tRNA (adenine(22)-N(1))-methyltransferase
yfiF	NO	NO	NO	NO	NO	NO	NO	NO	NO	NO	rRNA modifications	putative tRNA/rRNA methyltransferase YfiF
ygfZ	YES	YES	YES	NO	NO	NO	NO	NO	NO	YES	tRNA modification	tRNA-modifying protein YgfZ
tsaE	NO	NO	YES	YES	YES	YES	YES	NO	NO	YES	tRNA modification	tRNA threonylcarbamoyladenosine biosynthesis protein TsaE
yhbY	NO	NO	NO	NO	NO	YES	YES	NO	NO	NO	Ribosome assembly	RNA-binding protein YhbY
yibL	NO	NO	NO	NO	NO	NO	NO	NO	NO	NO	Ribosome assembly	putative protein YibL
yihI	NO	NO	NO	NO	NO	NO	NO	NO	NO	NO	Ribosome assembly	Der GTPase-activating protein YihI
yqfG	NO	NO	NO	NO	NO	NO	NO	NO	YES	NO	RNA processing	putative protein YqfG
yfiC	NO	NO	NO	YES	NO	NO	NO	NO	NO	NO	tRNA modification	tRNA1(Val) (adenine(37)-N6)-methyltransferase
yrrK	NO	NO	NO	NO	NO	NO	NO	NO	NO	NO	RNA processing	Putative pre-16S rRNA nuclease
ywlC	NO	NO	NO	NO	NO	YES	YES	NO	NO	NO	tRNA modification	Threonylcarbamoyl-AMP synthase
					LEGEND
					putative homolog by blastp/uniprotDB+nr DB
					verified annotation
					QUASI-ESSENTIAL
					Nd=NOT DESCRIBED
